# Supplementary material for: PDK4 and nutrient responses explain muscle specific manifestation in mitochondrial disease
Source: Clin Transl Med. 2025 Jul 18;15(7):e70404. doi: 10.1002/ctm2.70404 (PMC12274114; doi:10.1002/ctm2.70404)
Supplement: Supplementary file 2 — Supporting Information [file CTM2-15-e70404-s002.xlsx]

## Sheet: RNAseq_EOMs
Gene expression analysis by RNAseq of EOMs (Del vs WT)
Gene Symbol	baseMean	log2FoldChange	lfcSE	stat	pvalue	padj
Pdk4	523.402	1.25536	0.175483	7.15373	8.44539e-13	3.15097e-09
Twnk	155.204	1.34693	0.224522	5.99912	1.98394e-09	2.52469e-06
Pank1	366.422	0.463742	0.0773498	5.99538	2.03004e-09	2.52469e-06
Slc40a1	390.014	0.653023	0.11229	5.81553	6.04432e-09	5.63784e-06
Clpx	527.652	0.406131	0.0851831	4.76774	1.863e-06	0.00139017
Cdkn1a	526.302	0.569345	0.125097	4.55122	5.33353e-06	0.00331657
Mlycd	372.847	0.328627	0.0733157	4.48236	7.38229e-06	0.00393476
Acaa2	1599.45	0.23088	0.0543147	4.25078	2.13029e-05	0.00993512
Asb11	973.102	0.257763	0.0656068	3.9289	8.53352e-05	0.0353762
Acot1	126.167	0.769659	0.19889	3.86977	0.000108937	0.0406445
Plin5	230.266	0.343748	0.0914502	3.75885	0.000170695	0.0524177
Gpt	268.275	0.33787	0.0901187	3.74917	0.000177424	0.0524177
Pla2g12a	505.454	0.22892	0.0611777	3.74189	0.00018264	0.0524177
Tnnt2	211.753	0.488601	0.135615	3.60286	0.00031473	0.0838755
Clock	147.539	0.372163	0.104809	3.55086	0.000383972	0.0949182
Lonp2	303.242	0.281458	0.0796664	3.53295	0.000410945	0.0949182
Retreg1	1204.73	0.296595	0.0842738	3.51942	0.000432487	0.0949182
Lmod2	265.843	-0.402459	0.117327	-3.43024	0.000603037	0.124996
Thap12	467.456	0.213735	0.0641298	3.33285	0.000859613	0.168801
Tmed5	234.275	0.320769	0.0970034	3.30678	0.000943748	0.176056
Ifi27l2a	297.575	-0.627562	0.194014	-3.23462	0.00121805	0.206998
Hivep2	111.731	-0.367189	0.113539	-3.23403	0.00122057	0.206998
Kcnc1	236.317	-0.323491	0.103023	-3.13997	0.00168963	0.266137
Dtnbp1	381.447	0.226432	0.0722011	3.13613	0.00171195	0.266137
Rbm24	266.173	-0.301425	0.0972185	-3.10048	0.00193204	0.274717
Agpat3	434.083	0.217402	0.0703491	3.09033	0.00199936	0.274717
Kitl	146.159	-0.360822	0.116817	-3.08878	0.00200983	0.274717
Mybbp1a	142.739	0.375497	0.122138	3.07437	0.0021095	0.274717
Tsc22d3	388.858	-0.370765	0.120741	-3.07074	0.0021353	0.274717
Ddx47	129.239	0.311236	0.106151	2.93202	0.00336764	0.418822
Vldlr	715.226	0.201545	0.069108	2.91637	0.00354126	0.426207
Ankrd46	268.324	0.231976	0.0805666	2.87931	0.00398547	0.450814
Hspb7	184.023	0.363717	0.126327	2.87916	0.00398736	0.450814
Snhg11	455.755	0.258761	0.0905449	2.85782	0.0042656	0.452701
Car14	213.752	0.321645	0.112777	2.85205	0.00434381	0.452701
Maf	263.202	-0.350482	0.123057	-2.84814	0.00439763	0.452701
2310075C17Rik	174.298	-0.288747	0.101616	-2.84156	0.0044894	0.452701
Hsd17b4	216.68	0.281146	0.0995198	2.82502	0.0047277	0.464186
Pcdh15	103.91	-0.579101	0.206367	-2.80617	0.00501339	0.479614
Acadvl	2095.56	0.169381	0.0609844	2.77744	0.00547884	0.494936
Aldh2	410.449	0.203852	0.0737228	2.76511	0.00569039	0.494936
Lmod3	356.432	-0.261593	0.0947685	-2.76034	0.00577414	0.494936
Tecr	515.91	0.200277	0.0726665	2.75611	0.00584933	0.494936
Rragd	383.484	-0.253844	0.092238	-2.75205	0.00592228	0.494936
Lrrn1	185.674	0.28772	0.104673	2.74876	0.0059822	0.494936
Acsl1	637.897	0.187517	0.068381	2.74224	0.00610214	0.494936
Fzd7	226.349	0.248933	0.0911754	2.73026	0.00632836	0.496684
Ppm1a	368.194	0.205334	0.0753494	2.72509	0.00642831	0.496684
Abi1	132.079	0.275327	0.101213	2.72026	0.00652305	0.496684
Tango2	339.752	0.228164	0.0846987	2.69383	0.00706364	0.517671
Vwa8	156.241	0.276822	0.102897	2.69028	0.00713913	0.517671
Nr1d1	162.098	0.612852	0.228101	2.68676	0.00721493	0.517671
Mllt3	323.471	-0.242584	0.0906583	-2.67581	0.00745499	0.524783
Ech1	1600.68	0.151507	0.0567539	2.66955	0.00759537	0.524783
Mlf1	339.181	-0.229543	0.0862695	-2.66077	0.00779631	0.528873
Puf60	149.572	0.297431	0.112823	2.63625	0.0083827	0.551218
Acadl	1847.73	0.188363	0.0717117	2.62668	0.00862234	0.551218
Kdr	171.582	0.266484	0.101531	2.62465	0.00867391	0.551218
Nrip1	128.851	-0.396879	0.151309	-2.62297	0.00871666	0.551218
Slc25a5	706.094	0.179414	0.0688221	2.60692	0.00913616	0.551514
Kank3	115.141	0.36236	0.139186	2.60341	0.00923003	0.551514
Gpcpd1	220.375	-0.25713	0.098838	-2.60153	0.0092808	0.551514
Ablim2	140.687	0.292235	0.112382	2.60036	0.00931262	0.551514
Peg3	505.411	0.381692	0.147588	2.5862	0.00970397	0.565711
Fabp3	3567.8	0.210509	0.081885	2.57079	0.0101467	0.582423
Nup85	137.827	0.290734	0.11352	2.56108	0.0104346	0.582801
Rtf1	391.363	-0.167022	0.0652623	-2.55924	0.0104902	0.582801
Tmem11	218.156	0.225769	0.0884132	2.55357	0.0106624	0.582801
Srsf3	267.07	-0.197293	0.077749	-2.53756	0.0111628	0.582801
Cavin4	717.561	0.178048	0.0702322	2.53514	0.0112403	0.582801
Slco5a1	204.658	-0.245065	0.0968107	-2.53138	0.0113615	0.582801
Glul	619.25	-0.292937	0.11581	-2.52947	0.0114235	0.582801
Tcta	230.908	0.267344	0.105869	2.52523	0.0115622	0.582801
Serpinb6a	1000.32	0.140886	0.0558307	2.52345	0.0116208	0.582801
Vmp1	296.025	0.206401	0.0821323	2.51303	0.0119698	0.582801
Fgf1	226.044	0.252552	0.100556	2.51156	0.01202	0.582801
Gstm1	656.074	0.1463	0.0582561	2.51133	0.0120278	0.582801
Clu	113.343	-0.314601	0.125721	-2.50238	0.0123362	0.584931
Arhgap24	104.733	0.302048	0.120958	2.49714	0.0125201	0.584931
Hadhb	715.816	0.228851	0.0916683	2.49651	0.0125421	0.584931
Sparc	486.606	-0.179427	0.0720314	-2.49095	0.0127401	0.586833
Myzap	307.853	0.308925	0.124581	2.47972	0.0131487	0.594941
Igfbp5	1491.16	-0.231276	0.093355	-2.47738	0.0132351	0.594941
Zbtb7a	111.677	-0.34491	0.140131	-2.46135	0.0138416	0.614798
Eci1	1464.67	0.197027	0.0802974	2.45371	0.014139	0.618399
Fitm2	243.644	0.20665	0.0843194	2.45079	0.0142542	0.618399
Maged2	153.334	0.341001	0.139795	2.43929	0.0147163	0.630719
Ddx21	115.523	0.273583	0.112337	2.43538	0.0148762	0.630719
Pak1ip1	159.309	0.279087	0.114813	2.43079	0.0150661	0.631592
Grpel1	512.465	0.18413	0.076439	2.40885	0.0160028	0.663406
Map2k3	487.953	0.282572	0.118128	2.39209	0.0167528	0.678525
N4bp2l2	239.708	0.188814	0.0790637	2.38812	0.0169348	0.678525
Vps26c	111.663	0.299548	0.125567	2.38557	0.0170526	0.678525
Mapk1ip1	153.887	0.27842	0.116755	2.38466	0.017095	0.678525
Abat	224.829	0.321805	0.13574	2.37075	0.0177519	0.685279
Cav3	195.697	-0.2233	0.094347	-2.3668	0.0179428	0.685279
Acat1	1079.52	0.178019	0.0752783	2.36481	0.0180391	0.685279
Il11ra1	226.427	0.230806	0.0976922	2.36258	0.0181481	0.685279
Abcd3	694.479	0.154634	0.0655968	2.35735	0.0184061	0.685279
Gramd1b	149.511	0.281502	0.119684	2.35204	0.0186706	0.685279
Satb1	163.085	-0.245375	0.104401	-2.35031	0.0187579	0.685279
Hadha	930.978	0.144272	0.0614016	2.34964	0.0187916	0.685279
Lrrc2	239.391	0.230669	0.0983936	2.34435	0.0190604	0.685279
Pum1	147.314	-0.242896	0.103833	-2.3393	0.01932	0.685279
Cs	1782.65	0.127295	0.0544736	2.33681	0.0194489	0.685279
Fhl2	169.141	0.259024	0.110959	2.33442	0.0195738	0.685279
Mrpl15	822.8	0.167005	0.0715866	2.33291	0.0196529	0.685279
Ccdc124	479.772	-0.155283	0.0666735	-2.32901	0.0198587	0.686045
Steap4	201.765	0.230892	0.0994218	2.32235	0.0202143	0.691922
Insyn2b	132.819	0.263165	0.114171	2.30502	0.0211654	0.717891
Rab3ip	108.143	0.26311	0.114666	2.29457	0.0217579	0.73134
Ptprb	283.855	-0.374244	0.163575	-2.2879	0.0221432	0.736596
Cstb	152.436	0.273351	0.119625	2.28506	0.0223091	0.736596
Yap1	332.938	0.167398	0.0738221	2.26758	0.0233546	0.755098
Ccdc85b	122.389	-0.245339	0.108219	-2.26706	0.0233863	0.755098
Nrep	127.844	-0.549914	0.242725	-2.26559	0.0234766	0.755098
Tef	303.66	-0.226451	0.100526	-2.25265	0.0242813	0.761156
Gnl3	172.12	0.215289	0.0956779	2.25014	0.0244399	0.761156
Cavin2	433.414	-0.169226	0.0752223	-2.24968	0.0244694	0.761156
Ppp1r3a	548.051	-0.191789	0.0852586	-2.24949	0.024481	0.761156
Decr1	826.795	0.145087	0.0646634	2.24373	0.0248501	0.766245
Dhx32	140.827	0.243277	0.108611	2.2399	0.0250975	0.767531
Clip1	330.013	-0.168321	0.0771293	-2.18232	0.0290858	0.863509
Immp2l	106.984	0.280318	0.128694	2.17818	0.0293925	0.863509
Trf	145.673	-0.511257	0.234753	-2.17785	0.0294171	0.863509
Fnip1	131.973	-0.232141	0.106726	-2.17512	0.0296208	0.863509
Leng1	108.258	0.249641	0.114932	2.17208	0.0298497	0.863509
Itga7	109.331	0.238161	0.109783	2.16937	0.0300545	0.863509
Rassf8	110.184	0.270862	0.124945	2.16784	0.0301705	0.863509
Fbxw7	385.988	0.173252	0.0799721	2.1664	0.0302806	0.863509
Hspa5	751.745	0.140186	0.0647847	2.16387	0.0304742	0.863509
Slc41a3	125.083	0.28991	0.134039	2.16288	0.0305503	0.863509
Pcca	386.514	0.228018	0.105584	2.15958	0.0308051	0.864163
Ggnbp1	113.09	-0.270721	0.126034	-2.148	0.0317137	0.876504
Adipoq	140.917	-0.517804	0.241065	-2.14799	0.0317148	0.876504
Pdcd4	134.38	-0.243498	0.114323	-2.12992	0.0331779	0.907536
Vim	263.828	-0.282656	0.132818	-2.12816	0.0333241	0.907536
Anxa5	408.663	0.204832	0.0965891	2.12066	0.0339508	0.912277
Txndc5	105.638	-0.244326	0.115401	-2.11719	0.0342435	0.912277
Dpm1	144.492	0.254026	0.119993	2.117	0.0342598	0.912277
Tacc2	809.292	0.205586	0.0972288	2.11446	0.0344763	0.912277
Flnc	268.164	-0.197734	0.0937979	-2.10809	0.0350235	0.916832
Usp2	566.636	-0.252022	0.119626	-2.10674	0.0351399	0.916832
Pptc7	883.368	0.137564	0.0654919	2.10048	0.0356866	0.918299
Lgals4	144.925	0.351439	0.167315	2.10046	0.0356884	0.918299
Itgb1bp2	1202.63	0.162897	0.0777017	2.09644	0.0360435	0.921084
Gpc1	298.915	-0.266175	0.127591	-2.08616	0.0369641	0.937506
Hpf1	113.417	-0.237257	0.114056	-2.08019	0.0375084	0.937506
Car3	968.346	-0.313283	0.15071	-2.07872	0.0376433	0.937506
Lrrc52	161.196	0.291631	0.140366	2.07764	0.0377422	0.937506
Aqp4	166.302	-0.33775	0.162734	-2.07548	0.0379425	0.937506
Map7d1	376.041	-0.163173	0.0788475	-2.06947	0.0385017	0.945065
Prkab2	325.909	-0.162416	0.0787326	-2.06288	0.0391237	0.954056
Ube2z	119.919	0.238337	0.115798	2.05821	0.03957	0.958662
Etfdh	592.655	0.213506	0.103868	2.05554	0.0398265	0.958662
Gatd3a	1060.13	0.101081	0.0493069	2.05004	0.0403607	0.963528
Sdhc	1334.97	0.135584	0.066238	2.04692	0.0406655	0.963528
Thrsp	119.483	-0.499107	0.244688	-2.03977	0.0413735	0.963528
Nedd4l	109.202	0.254746	0.12508	2.03666	0.0416844	0.963528
Snrpe	234.229	-0.169527	0.08327	-2.03587	0.0417637	0.963528
Herc2	361.779	0.154328	0.0758603	2.03437	0.0419147	0.963528
Kcnq4	103.283	0.244543	0.120228	2.03399	0.0419522	0.963528
Gprc5b	218.428	0.212902	0.104744	2.03258	0.0420946	0.963528
Selenos	336.908	0.178382	0.0883053	2.02006	0.0433768	0.986823
Rnf150	132.86	-0.254795	0.126467	-2.01471	0.0439347	0.993458
Arpp21	206.18	-0.19268	0.0960642	-2.00574	0.0448839	0.995508
Mgp	526.095	-0.321188	0.160351	-2.00304	0.0451735	0.995508
Ptpn11	269.407	0.16411	0.0819676	2.00214	0.0452698	0.995508
Pltp	119.337	-0.255956	0.128159	-1.99718	0.045806	0.995508
Nr3c1	262.636	-0.169315	0.0848045	-1.99653	0.0458766	0.995508
Cnih4	273.172	0.156662	0.0784807	1.99619	0.0459137	0.995508
Nfkbib	116.183	0.247661	0.124278	1.9928	0.0462829	0.995508
Sh3bp5	303.518	0.159665	0.0805931	1.98112	0.0475778	0.995508
Mrps34	570.537	0.120282	0.0607529	1.97986	0.0477196	0.995508
Abra	693.495	0.184706	0.0932963	1.97978	0.0477281	0.995508
Chp1	292.846	0.182396	0.0921412	1.97952	0.0477571	0.995508
Keap1	206.92	0.177746	0.0898597	1.97804	0.0479242	0.995508
Sdf4	531.588	0.123913	0.0627255	1.97548	0.0482134	0.995508
Csnk2b	146.975	0.202741	0.102717	1.97379	0.0484058	0.995508
Bud31	237.855	-0.16887	0.0856526	-1.97156	0.0486593	0.995508
Ccpg1	105.184	0.234795	0.119161	1.97041	0.0487917	0.995508
Zmat2	289.135	-0.156541	0.0794563	-1.97015	0.0488212	0.995508
Pnpla2	608.092	0.180186	0.0916693	1.96561	0.0493435	0.995508
Cdh13	554.84	-0.124483	0.0633315	-1.96558	0.0493471	0.995508
Abhd17a	161.385	-0.193067	0.0982305	-1.96545	0.0493618	0.995508
Usf3	186.917	0.181972	0.0927087	1.96283	0.0496655	0.996248
Polr2i	203.602	-0.215638	0.110095	-1.95866	0.0501521	0.997679
Macroh2a1	145.617	-0.213553	0.109381	-1.95237	0.0508939	0.997679
Snrnp27	375.196	-0.135367	0.0696046	-1.9448	0.0517991	0.997679
Ntan1	147.401	0.2053	0.105602	1.94409	0.0518851	0.997679
Mrln	487.178	0.167839	0.0863667	1.94333	0.0519763	0.997679
Luc7l	103.047	0.253646	0.130524	1.9433	0.0519801	0.997679
Lnpk	203.478	-0.238455	0.12277	-1.9423	0.0521009	0.997679
Scaf11	207.16	0.167882	0.0864902	1.94105	0.0522517	0.997679
Acox1	464.69	0.130829	0.0674825	1.93871	0.0525373	0.997679
Inpp4b	129.842	0.234144	0.120835	1.93771	0.052658	0.997679
Myh13	2588.13	0.128441	0.0662932	1.93746	0.0526888	0.997679
Rpl15	108.814	-0.243585	0.12625	-1.92938	0.0536834	0.997679
Kpna3	160.089	-0.200038	0.103993	-1.92358	0.0544078	0.997679
Agtpbp1	117.449	-0.272943	0.141938	-1.92297	0.0544833	0.997679
Ube2h	173.964	0.223244	0.116136	1.92226	0.0545728	0.997679
Fam53b	117.253	-0.237168	0.123922	-1.91386	0.0556384	0.997679
Eif2b4	206.781	0.180295	0.0942477	1.913	0.0557486	0.997679
Tln1	206.596	-0.193039	0.101068	-1.91	0.0561336	0.997679
Ngly1	241.251	0.177927	0.0932229	1.90862	0.0563113	0.997679
Wnt4	103.01	0.27024	0.141635	1.908	0.0563915	0.997679
Idh2	1610.38	0.126122	0.0661551	1.90645	0.0565914	0.997679
Rpl6	118.164	-0.217569	0.114123	-1.90645	0.0565922	0.997679
Kras	118.333	0.206126	0.108389	1.90172	0.0572076	0.997679
Afg3l2	190.534	0.174357	0.0917862	1.8996	0.0574855	0.997679
Rps6ka3	118.471	0.207281	0.109201	1.89817	0.0576743	0.997679
Rab1b	134.344	-0.204337	0.107713	-1.89705	0.0578211	0.997679
Brd3	183.472	-0.168368	0.0895795	-1.87954	0.0601713	0.997679
Colec12	128.543	-0.278239	0.148214	-1.87728	0.0604798	0.997679
Igf1r	284.195	0.169775	0.0904488	1.87703	0.0605136	0.997679
Srsf5	101.93	-0.23542	0.125538	-1.87529	0.0607531	0.997679
Park7	838.741	0.121067	0.0646022	1.87404	0.0609255	0.997679
Clcn1	141.703	-0.225051	0.120264	-1.8713	0.0613031	0.997679
Filip1	186.304	-0.233086	0.124574	-1.87106	0.0613366	0.997679
Tigar	144.528	-0.190532	0.101891	-1.86995	0.0614904	0.997679
Ifrd1	534.303	0.216114	0.115572	1.86994	0.0614917	0.997679
Ppp2r5e	283.471	0.154089	0.0826125	1.8652	0.0621531	0.997679
Sned1	101.936	-0.266936	0.14356	-1.8594	0.0629702	0.997679
Plpp1	540.387	0.150547	0.0809943	1.85874	0.0630644	0.997679
Akap8	110.716	-0.247383	0.133147	-1.85796	0.0631746	0.997679
Prdx2	1192.13	0.0920906	0.049663	1.85431	0.063695	0.997679
Ptges3	165.416	-0.179653	0.0969707	-1.85266	0.0639314	0.997679
Tsnax	237.767	0.15364	0.0832991	1.84444	0.0651189	0.997679
Fitm1	1008.8	-0.132664	0.0720204	-1.84204	0.0654696	0.997679
Map1lc3b	660.733	0.131578	0.0714742	1.84091	0.0656348	0.997679
Fhl1	1232.23	-0.118618	0.064628	-1.83539	0.0664478	0.997679
Selenok	820.14	0.104998	0.0572381	1.83441	0.066593	0.997679
Eef1a2	325.118	-0.139649	0.0762752	-1.83085	0.0671229	0.997679
Dennd1b	150.447	0.18887	0.103263	1.82903	0.0673948	0.997679
Tnrc6a	139.143	-0.211999	0.116464	-1.8203	0.0687133	0.997679
Mesd	205.963	0.170325	0.0936489	1.81876	0.0689475	0.997679
Qser1	198.622	-0.16745	0.0921412	-1.81732	0.0691685	0.997679
Smpd1	121.11	-0.217714	0.119824	-1.81695	0.0692245	0.997679
Gm11716	592.907	-0.143823	0.0792039	-1.81586	0.0693922	0.997679
Eif2b2	109.359	0.21267	0.117212	1.81441	0.0696152	0.997679
Ppm1l	280.913	-0.177417	0.0978357	-1.81342	0.0697667	0.997679
Ldhb	3251.85	0.142252	0.0784479	1.81334	0.0697799	0.997679
Bcor	151.989	0.184085	0.10169	1.81026	0.0702559	0.997679
Gcsh	356.979	-0.149798	0.0828162	-1.8088	0.0704814	0.997679
Plbd1	309.719	0.204209	0.112986	1.80738	0.0707034	0.997679
Chrnb1	102.74	0.222027	0.122906	1.80647	0.0708451	0.997679
Mt1	629.495	0.247042	0.136772	1.80623	0.0708824	0.997679
Coro6	127.042	0.262871	0.14563	1.80506	0.0710653	0.997679
Eef1g	241.796	-0.173356	0.0960776	-1.80433	0.071179	0.997679
Faf1	142.293	0.18574	0.103261	1.79875	0.0720588	0.997679
Nnat	227.34	-0.53872	0.299504	-1.79871	0.0720648	0.997679
Rpp25l	133.416	-0.202571	0.112658	-1.79811	0.0721601	0.997679
Tfam	276.461	0.19792	0.11016	1.79666	0.0723897	0.997679
Dnajc11	137.365	0.198249	0.110404	1.79566	0.072548	0.997679
Mea1	106.731	0.217683	0.121332	1.79411	0.0727959	0.997679
Ubac2	191.214	0.169424	0.0947008	1.78904	0.073608	0.997679
R3hdm4	199.799	-0.163899	0.0919261	-1.78294	0.0745953	0.997679
Selenof	377.6	-0.145353	0.0816604	-1.77997	0.0750814	0.997679
Tead1	281.652	-0.175949	0.0989573	-1.77804	0.0753981	0.997679
Ttc19	117.505	-0.220697	0.124138	-1.77783	0.0754316	0.997679
Lysmd2	167.341	0.179794	0.101158	1.77735	0.07551	0.997679
Ndst1	125.486	0.198592	0.111827	1.77588	0.075753	0.997679
Wasf2	121.059	-0.228955	0.129232	-1.77166	0.0764513	0.997679
Eif1ad	148.134	0.18022	0.101793	1.77046	0.0766508	0.997679
Psmc6	397.34	-0.165238	0.0935615	-1.76609	0.0773808	0.997679
Cluh	314.636	0.14803	0.0838248	1.76594	0.0774053	0.997679
5430431A17Rik	282.122	-0.278124	0.157507	-1.76579	0.0774316	0.997679
Homer2	176.012	-0.169458	0.0961387	-1.76264	0.0779614	0.997679
Adh5	550.877	0.117615	0.0667788	1.76126	0.078195	0.997679
Nav1	108.076	-0.196816	0.112056	-1.75641	0.0790183	0.997679
Anp32a	293.341	0.16644	0.09486	1.75458	0.0793309	0.997679
Clic5	244.992	0.163023	0.0929687	1.75352	0.0795127	0.997679
Camk2n1	123.907	0.235847	0.134603	1.75217	0.0797447	0.997679
Ndufv1	1397.48	0.0850296	0.0485744	1.7505	0.0800313	0.997679
Copb1	206.342	0.15115	0.0863567	1.7503	0.0800672	0.997679
Ilrun	106.774	-0.223533	0.127931	-1.7473	0.0805857	0.997679
Nrd1	369.906	-0.130367	0.0746132	-1.74724	0.0805963	0.997679
Chchd3	834.473	0.112491	0.0645317	1.74319	0.0813004	0.997679
Abcf1	239.593	-0.203451	0.11675	-1.74262	0.0814008	0.997679
Lsm8	110.782	-0.236962	0.13633	-1.73815	0.0821842	0.997679
Abcb4	166.78	-0.222439	0.127977	-1.73812	0.0821894	0.997679
Rab6a	309.72	-0.146882	0.0846208	-1.73577	0.0826044	0.997679
Mrpl55	704.3	0.113017	0.0651146	1.73567	0.082623	0.997679
Csrp3	619.549	0.19829	0.114295	1.73489	0.0827599	0.997679
Chrac1	250.702	-0.188932	0.108952	-1.73409	0.0829013	0.997679
Eif3b	330.616	0.152205	0.0878121	1.7333	0.0830419	0.997679
Cops8	331.943	0.121132	0.0700078	1.73027	0.083582	0.997679
Dusp27	166.097	0.199353	0.115361	1.72808	0.0839747	0.997679
Zrsr1	218.647	0.146005	0.0845167	1.72753	0.0840719	0.997679
Coa6	108.72	-0.221293	0.128656	-1.72004	0.0854256	0.997679
Eif4e2	114.107	0.205284	0.119413	1.71911	0.0855947	0.997679
Tmem106b	492.457	0.124785	0.0725888	1.71907	0.0856017	0.997679
Amot	923.376	0.149557	0.0870546	1.71796	0.0858036	0.997679
Mettl11b	228.052	0.249343	0.14534	1.71558	0.0862388	0.997679
Dcaf7	156.38	0.22556	0.131477	1.71558	0.0862395	0.997679
Gm29521	129.076	-0.236329	0.137768	-1.71542	0.0862686	0.997679
Dcun1d2	299.453	0.1657	0.0967062	1.71343	0.0866331	0.997679
Stk25	165.668	0.199041	0.116207	1.71281	0.0867467	0.997679
Smarca2	222.345	-0.150136	0.0876782	-1.71235	0.0868314	0.997679
Atf6	157.676	-0.191861	0.112242	-1.70935	0.0873861	0.997679
Vps13a	152.946	-0.178603	0.104493	-1.70924	0.0874057	0.997679
Chrna1	971.593	0.132148	0.0773491	1.70846	0.0875515	0.997679
Dusp26	333.657	0.248011	0.145372	1.70604	0.0880008	0.997679
Mdp1	154.796	0.189242	0.11104	1.70427	0.0883299	0.997679
Pf4	176.393	-0.293985	0.17259	-1.70337	0.0884987	0.997679
Fmc1	933.198	0.100265	0.0589842	1.69987	0.0891563	0.997679
Ctsl	838.48	0.11562	0.068058	1.69885	0.0893471	0.997679
Bola2	144.225	0.180192	0.106125	1.69792	0.0895234	0.997679
Trip10	165.251	0.184353	0.108745	1.69527	0.0900233	0.997679
Ankrd2	208.449	0.372997	0.220599	1.69083	0.0908683	0.997679
Adcy2	423.394	0.145014	0.0859466	1.68725	0.0915548	0.997679
Arf5	251.109	-0.137818	0.0818086	-1.68464	0.0920584	0.997679
Pdk2	785.008	0.128754	0.076547	1.68202	0.0925646	0.997679
Pdha1	2547.72	0.109486	0.0652536	1.67786	0.093375	0.997679
Il10rb	123.72	0.198563	0.118435	1.67655	0.0936296	0.997679
2700097O09Rik	208.123	0.209874	0.125558	1.67153	0.0946172	0.997679
Hipk2	106.685	-0.213704	0.128343	-1.6651	0.0958923	0.997679
Pcm1	172.667	-0.185042	0.111424	-1.6607	0.0967738	0.997679
Aldh4a1	139.833	0.187196	0.112874	1.65846	0.0972248	0.997679
Sypl2	334.664	-0.137045	0.0826568	-1.658	0.0973175	0.997679
Ppp2ca	442.706	0.106958	0.0645699	1.65646	0.0976277	0.997679
Cdk2ap2	220.64	0.137558	0.083055	1.65622	0.0976769	0.997679
Znhit3	154.805	-0.16311	0.0985085	-1.65579	0.097764	0.997679
Arid4a	138.264	0.185602	0.112143	1.65504	0.0979164	0.997679
Kmt2c	275.673	0.150294	0.0908337	1.65461	0.0980038	0.997679
Use1	535.28	0.0924844	0.0559233	1.65377	0.0981739	0.997679
Nudt13	139.633	0.17024	0.103083	1.65149	0.0986391	0.997679
Gm11266	110.353	0.216684	0.13134	1.64979	0.0989858	0.997679
Fxyd6	1570.49	0.11659	0.0708261	1.64615	0.0997327	0.997679
Arpc1a	259.314	0.132495	0.0808109	1.63957	0.101095	0.997679
Cd63	661.403	0.111116	0.0677893	1.63914	0.101184	0.997679
Magoh	145.89	0.177421	0.108399	1.63674	0.101685	0.997679
S100a1	1943.31	0.084923	0.0519027	1.6362	0.101799	0.997679
H2-Ab1	191.931	-0.240553	0.147078	-1.63555	0.101935	0.997679
Preb	133.156	0.246926	0.151	1.63528	0.10199	0.997679
Tmem64	386.231	0.13422	0.0823094	1.63068	0.102958	0.997679
Cdc16	241.084	0.17326	0.106387	1.62858	0.103401	0.997679
Ddx1	729.133	0.121862	0.0748637	1.62778	0.103571	0.997679
Rpsa	127.649	-0.172538	0.106074	-1.62658	0.103826	0.997679
Gtf3a	141.412	-0.172852	0.106346	-1.62538	0.104081	0.997679
Ctla2a	114.4	-0.580127	0.356976	-1.62512	0.104138	0.997679
Sat1	253.441	0.173879	0.107081	1.62382	0.104415	0.997679
Syngr2	230.934	-0.14732	0.0907851	-1.62274	0.104646	0.997679
Cav2	109.493	-0.203365	0.125399	-1.62174	0.104859	0.997679
Cct5	336.887	-0.160159	0.0988003	-1.62104	0.105009	0.997679
Las1l	195.264	0.161897	0.100011	1.61879	0.105493	0.997679
Btbd7	153.804	0.178529	0.110357	1.61774	0.105719	0.997679
Smim13	114.392	0.199793	0.123597	1.61649	0.105989	0.997679
Sars	223.705	-0.173243	0.107247	-1.61536	0.106233	0.997679
Ccnh	130.083	-0.189987	0.117775	-1.61313	0.106715	0.997679
Fam76a	108.568	-0.201117	0.124714	-1.61263	0.106824	0.997679
Sugp1	127.209	0.197643	0.122591	1.61222	0.106915	0.997679
Ap2s1	163.681	0.169671	0.105255	1.612	0.106962	0.997679
Exoc6	419.993	0.141191	0.0877433	1.60914	0.107586	0.997679
Ankrd12	438.041	-0.161248	0.10038	-1.60637	0.108192	0.997679
Pank4	239.016	0.140943	0.0877817	1.6056	0.108361	0.997679
Rpl4	1218.85	0.113303	0.0705873	1.60515	0.108461	0.997679
Ube2k	369.648	0.122668	0.07664	1.60058	0.10947	0.997679
Timp3	720.344	-0.166839	0.104442	-1.59743	0.11017	0.997679
Mrpl49	201.149	0.138845	0.0869259	1.59728	0.110202	0.997679
Txn2	856.774	0.100681	0.0630645	1.59648	0.110381	0.997679
Raph1	186.77	-0.14502	0.0908525	-1.59621	0.110441	0.997679
Tmem182	953.657	0.112786	0.0706646	1.59607	0.110473	0.997679
Rock1	284.034	-0.170643	0.107019	-1.59451	0.110822	0.997679
Nsun4	181.808	0.157173	0.0986376	1.59344	0.111061	0.997679
Hnrnph3	188.912	0.150872	0.0947035	1.5931	0.111138	0.997679
Hmox2	263.651	0.148139	0.0931634	1.5901	0.111813	0.997679
Optn	239.57	0.131386	0.0828088	1.58662	0.112598	0.997679
Apip	205.239	-0.216921	0.136728	-1.58652	0.112622	0.997679
Vac14	108.703	0.208242	0.131286	1.58617	0.1127	0.997679
Tmem65	522.302	-0.106215	0.0670439	-1.58426	0.113135	0.997679
L2hgdh	288.032	0.142953	0.0903379	1.58242	0.113554	0.997679
Itgb1bp1	106.724	-0.205799	0.130249	-1.58004	0.114098	0.997679
Cdip1	199.941	-0.159337	0.100967	-1.57811	0.11454	0.997679
Zfp385b	112.513	-0.224312	0.1424	-1.57522	0.115206	0.997679
Nfic	459.638	-0.119571	0.0759281	-1.57479	0.115304	0.997679
Thumpd1	119.321	0.196387	0.124717	1.57466	0.115334	0.997679
Tax1bp1	690.726	0.0893957	0.0569781	1.56895	0.11666	0.997679
Parp3	256.881	-0.160388	0.102271	-1.56827	0.116819	0.997679
Ddx17	178.416	0.190016	0.121171	1.56817	0.116841	0.997679
Txnl1	386.062	0.109755	0.0700224	1.56743	0.117014	0.997679
Tpp1	159.901	0.179202	0.114602	1.5637	0.117889	0.997679
Stim1	773.324	-0.134261	0.0859012	-1.56297	0.118059	0.997679
Wwp1	895.81	-0.095936	0.0613853	-1.56285	0.118088	0.997679
Vegfa	316.776	0.145152	0.0929111	1.56227	0.118225	0.997679
Fam168b	154.244	0.168659	0.10803	1.56123	0.118469	0.997679
Cdc14a	182.444	-0.209057	0.133929	-1.56095	0.118535	0.997679
Plpp3	451.303	0.165418	0.105975	1.56092	0.118542	0.997679
Ywhab	368.289	0.138611	0.0888192	1.5606	0.118619	0.997679
2310061I04Rik	262.557	0.144585	0.0928413	1.55733	0.119391	0.997679
Anapc11	344.518	-0.116853	0.0750877	-1.55622	0.119655	0.997679
Eif4g3	470.846	0.122314	0.0786222	1.55571	0.119776	0.997679
Maf1	394.54	-0.145499	0.0936058	-1.55438	0.120094	0.997679
Ubb	1084.43	0.0962528	0.0619534	1.55363	0.120272	0.997679
Fbxl5	151.221	0.157824	0.101631	1.55291	0.120445	0.997679
Ylpm1	153.873	0.159539	0.102939	1.54985	0.121177	0.997679
Fam210a	444.588	0.123377	0.0796368	1.54924	0.121324	0.997679
Klhl21	165.857	-0.188853	0.122175	-1.54575	0.122165	0.997679
Ptbp3	109.286	0.217221	0.140645	1.54446	0.122477	0.997679
Crot	242.995	0.147239	0.0953384	1.54438	0.122495	0.997679
Snhg5	115.234	0.185133	0.119979	1.54305	0.122819	0.997679
Tafazzin	160.919	-0.155173	0.100592	-1.5426	0.122929	0.997679
Clic4	282.4	0.123583	0.0801398	1.5421	0.12305	0.997679
Timmdc1	123.123	0.165877	0.1076	1.54161	0.123167	0.997679
Prkcq	233.301	-0.13709	0.0889652	-1.54094	0.123331	0.997679
Etf1	457.646	0.121298	0.0790569	1.53431	0.124954	0.997679
Ppp1r3c	613.968	0.253357	0.165186	1.53377	0.125087	0.997679
Asrgl1	205.362	0.135501	0.0883582	1.53354	0.125143	0.997679
Pmm1	207.12	0.17447	0.113862	1.53229	0.125451	0.997679
Trir	397.521	0.117232	0.0765222	1.532	0.125522	0.997679
Lmcd1	555.216	0.132284	0.0863684	1.53163	0.125614	0.997679
Dab2ip	155.009	-0.189646	0.123948	-1.53005	0.126005	0.997679
Psmb1	1317.83	0.102944	0.0672849	1.52997	0.126023	0.997679
Snx2	109.254	-0.191859	0.12568	-1.52656	0.12687	0.997679
Brd7	315.029	0.117499	0.077193	1.52215	0.127972	0.997679
Mtfr1l	727.107	0.146641	0.0963506	1.52195	0.128022	0.997679
Rab9	172.215	0.16991	0.111685	1.52132	0.128178	0.997679
Gpt2	115.86	0.202209	0.133159	1.51855	0.128876	0.997679
Stxbp3	199.142	0.193698	0.127644	1.51748	0.129145	0.997679
Dapk2	102.614	-0.183372	0.120916	-1.51653	0.129386	0.997679
Slc25a51	134.589	0.192512	0.12705	1.51524	0.129712	0.997679
Gpatch4	110.447	0.191934	0.126914	1.51231	0.130455	0.997679
Smim19	360.001	0.159035	0.105478	1.50776	0.131616	0.997679
Rnf139	203.252	0.132358	0.0878455	1.50672	0.131884	0.997679
Abcf3	220.049	0.129725	0.0861178	1.50636	0.131974	0.997679
Cisd1	1063.63	0.101138	0.0671694	1.50571	0.13214	0.997679
Lman2l	118.142	0.16389	0.108894	1.50504	0.132314	0.997679
Nbn	111.771	0.22949	0.152655	1.50332	0.132756	0.997679
Kcnj2	123.842	0.182804	0.121708	1.50199	0.1331	0.997679
Ipo5	182.605	0.133427	0.0889741	1.49962	0.133713	0.997679
App	285.286	-0.165171	0.110165	-1.49931	0.133794	0.997679
Blcap	172.799	0.173172	0.115525	1.499	0.133873	0.997679
Etfa	1507.66	0.159799	0.106688	1.49782	0.13418	0.997679
Castor2	272.021	-0.171307	0.114492	-1.49624	0.13459	0.997679
Map2k7	112.123	0.164284	0.109933	1.4944	0.13507	0.997679
Ndfip2	130.044	0.157106	0.105204	1.49334	0.135348	0.997679
Srsf7	160.648	0.157684	0.105602	1.4932	0.135385	0.997679
Cltb	341.681	0.108856	0.0729056	1.49311	0.135408	0.997679
Tmem52	614.592	-0.127864	0.0857311	-1.49145	0.135843	0.997679
Car4	146.606	0.217124	0.145759	1.48961	0.136327	0.997679
Klhl7	135.043	0.180238	0.121274	1.48621	0.137223	0.997679
Prps1	109.884	0.187246	0.126337	1.48211	0.13831	0.997679
Hmgcl	193.795	0.132868	0.089821	1.47925	0.139073	0.997679
Amy1	353.741	0.186343	0.126099	1.47775	0.139475	0.997679
Bckdhb	360.561	0.141648	0.0960578	1.47461	0.140317	0.997679
Cab39	350.364	0.122357	0.0830227	1.47378	0.140542	0.997679
Dld	1734.53	0.130899	0.0888581	1.47312	0.140719	0.997679
Pfn2	490.905	0.128789	0.0874703	1.47238	0.140919	0.997679
Krcc1	216.898	0.137505	0.093473	1.47107	0.141272	0.997679
Ergic2	239.119	-0.131583	0.0895858	-1.4688	0.141888	0.997679
Kcnc4	112.522	-0.24457	0.16653	-1.46863	0.141935	0.997679
Luc7l2	366.399	0.113802	0.0775518	1.46743	0.142259	0.997679
Foxn3	307.553	-0.145379	0.0992359	-1.46498	0.142926	0.997679
Cacnb1	226.442	-0.128043	0.0874462	-1.46425	0.143125	0.997679
Drap1	790.463	0.123577	0.0844001	1.46418	0.143146	0.997679
Mylip	114.028	-0.256659	0.175485	-1.46257	0.143584	0.997679
Rabl6	196.608	-0.160227	0.109654	-1.4612	0.143959	0.997679
Echs1	942.148	0.116729	0.0799156	1.46065	0.144112	0.997679
Slc35a1	121.376	-0.188143	0.128809	-1.46063	0.144117	0.997679
Exosc4	250.523	0.138624	0.0949607	1.45981	0.144343	0.997679
Mrps2	135.093	0.182505	0.125079	1.45912	0.144531	0.997679
Rbm39	881.584	-0.115229	0.0791811	-1.45525	0.145599	0.997679
Gars	202.33	0.161371	0.1111	1.45248	0.146368	0.997679
Nfs1	542.201	0.166472	0.114614	1.45246	0.146375	0.997679
Fn3k	107.108	-0.196097	0.135015	-1.45241	0.146388	0.997679
Gucd1	214.57	0.181687	0.125444	1.44835	0.14752	0.997679
Sod2	1267.6	0.105373	0.0727785	1.44785	0.147658	0.997679
Ppp2r5a	428.484	0.113795	0.0786281	1.44726	0.147824	0.997679
Unc50	103.781	-0.169738	0.117584	-1.44354	0.148868	0.997679
Mrpl50	239.253	0.129039	0.0894532	1.44253	0.149154	0.997679
Aig1	267.339	0.194911	0.135333	1.44023	0.149801	0.997679
Cops2	281.957	-0.141545	0.0983556	-1.43912	0.150117	0.997679
2900026A02Rik	121.103	0.208111	0.144887	1.43637	0.150898	0.997679
Rpl18a	286.806	-0.144647	0.100785	-1.4352	0.151229	0.997679
Fbxo44	161.016	0.21274	0.148567	1.43194	0.15216	0.997679
Opa3	244.453	0.12673	0.0886303	1.42988	0.152752	0.997679
Cd99l2	355.005	-0.117004	0.0818388	-1.42969	0.152807	0.997679
Smyd1	524.896	-0.0966401	0.0676145	-1.42928	0.152924	0.997679
Ldhd	121.368	0.164466	0.115136	1.42845	0.153162	0.997679
Cyb5r1	319.211	0.170724	0.11952	1.42841	0.153174	0.997679
Aplp2	558.789	0.0915838	0.0642557	1.4253	0.15407	0.997679
Parp4	162.495	0.156592	0.109984	1.42377	0.154513	0.997679
Eif2b5	173.93	0.150911	0.10609	1.42248	0.154888	0.997679
C1qtnf9	146.517	-0.153307	0.107909	-1.42071	0.155401	0.997679
Acin1	247.831	-0.126212	0.0889635	-1.4187	0.155987	0.997679
Mars1	160.978	0.138672	0.0978503	1.41719	0.156428	0.997679
Uaca	207.86	0.146533	0.103399	1.41715	0.156438	0.997679
Tuba4a	749.807	-0.137469	0.0970303	-1.41677	0.156551	0.997679
Ivns1abp	692.591	0.102914	0.0726513	1.41655	0.156614	0.997679
Smtnl1	551.47	0.0928908	0.0655882	1.41627	0.156696	0.997679
Polr2c	375.461	-0.114723	0.0810099	-1.41617	0.156727	0.997679
2610044O15Rik8	140.644	0.15889	0.112396	1.41366	0.157462	0.997679
Mecp2	106.028	-0.181451	0.128377	-1.41342	0.157533	0.997679
Nub1	155.62	0.157742	0.111624	1.41315	0.15761	0.997679
Mrpl17	704.178	0.0914664	0.0648225	1.41103	0.158236	0.997679
Sln	1732.85	0.159349	0.112977	1.41046	0.158405	0.997679
Rab11b	247.725	0.130169	0.0923122	1.41009	0.158512	0.997679
Nedd4	557.945	-0.123074	0.0875256	-1.40615	0.159678	0.997679
Tab2	292.615	0.113296	0.0805768	1.40606	0.159706	0.997679
Thoc2	251.071	-0.141007	0.100287	-1.40604	0.159712	0.997679
Rpl27a	109.241	-0.212668	0.151257	-1.406	0.159724	0.997679
Ubxn2a	195.635	-0.148139	0.10543	-1.4051	0.159993	0.997679
Cisd3	207.249	0.138987	0.0989214	1.40502	0.160015	0.997679
Cirbp	230.763	0.131188	0.0934751	1.40346	0.160481	0.997679
Srsf11	397.433	0.0991053	0.0706948	1.40188	0.160952	0.997679
Slc25a3	3468.97	0.106552	0.0761481	1.39927	0.161733	0.997679
Id3	519.724	0.16194	0.11578	1.39869	0.161907	0.997679
Tars2	113.395	-0.166827	0.119314	-1.39822	0.162047	0.997679
Pygo1	282.445	0.124487	0.0890558	1.39785	0.162157	0.997679
Arl6ip4	226.496	-0.13662	0.0978116	-1.39677	0.162483	0.997679
Tnfaip1	133.842	-0.173783	0.124544	-1.39536	0.162907	0.997679
Trafd1	186.883	0.152269	0.109158	1.39494	0.163033	0.997679
Bpifa2	402.652	0.264494	0.190189	1.39069	0.164319	0.997679
Sms	133.664	-0.19718	0.141792	-1.39063	0.164337	0.997679
Timp2	221.515	-0.188967	0.135946	-1.39002	0.164523	0.997679
Tm2d2	370.308	0.114333	0.0822803	1.38956	0.164664	0.997679
Avpi1	233.833	-0.208844	0.150424	-1.38837	0.165025	0.997679
Tgfbr3	132.851	0.146647	0.105667	1.38781	0.165194	0.997679
Dtna	552.792	-0.114142	0.0823172	-1.38661	0.165561	0.997679
Rbm6	103.046	0.160436	0.115716	1.38646	0.165608	0.997679
Rwdd4a	144.383	0.169685	0.122542	1.38471	0.166141	0.997679
Qrsl1	105.175	0.185926	0.134365	1.38374	0.166439	0.997679
Irak1	313.349	0.113312	0.0819362	1.38293	0.166686	0.997679
Klhl33	279.917	-0.144999	0.104869	-1.38267	0.166767	0.997679
Psmc3	718.786	0.0979306	0.0708314	1.38259	0.166792	0.997679
Lrpprc	484.123	0.150991	0.109274	1.38176	0.167045	0.997679
Mylk4	997.036	-0.115744	0.0838658	-1.38011	0.167554	0.997679
Bfar	337.592	0.125262	0.0907654	1.38006	0.167568	0.997679
Dnajc8	486.92	0.100153	0.0726947	1.37772	0.168291	0.997679
Matr3	628.418	0.102877	0.0747775	1.37577	0.168893	0.997679
Sgcg	709.423	0.0905667	0.0658454	1.37544	0.168994	0.997679
Slc25a20	537.435	0.188371	0.136968	1.37529	0.169042	0.997679
Slc27a1	262.289	0.154268	0.112176	1.37523	0.16906	0.997679
Acadm	1874.57	0.106576	0.0775137	1.37493	0.169152	0.997679
Plcd4	117.346	-0.21578	0.156974	-1.37462	0.169249	0.997679
Ywhaz	143.94	-0.178062	0.129634	-1.37357	0.169574	0.997679
Mgst3	1320.53	-0.0888634	0.0647273	-1.37289	0.169787	0.997679
Mrps18a	315.001	0.101819	0.0743536	1.36939	0.170879	0.997679
Nceh1	412.051	0.166774	0.121829	1.36892	0.171024	0.997679
P2ry1	373.801	0.113956	0.0833169	1.36774	0.171394	0.997679
Flna	107.903	0.483472	0.353515	1.36761	0.171433	0.997679
Socs7	105.902	-0.170544	0.12485	-1.36599	0.171941	0.997679
Prkar1a	731.763	0.0961684	0.0705682	1.36277	0.172954	0.997679
Rhoq	251.329	-0.1159	0.0851368	-1.36133	0.173408	0.997679
Taok1	209.313	-0.151014	0.11097	-1.36085	0.173562	0.997679
Dnajc10	161.718	0.127791	0.0939417	1.36032	0.17373	0.997679
Rbbp7	373.61	0.127677	0.0939124	1.35953	0.173977	0.997679
Eif4b	276.489	0.124593	0.0917024	1.35867	0.174251	0.997679
Pitpna	139.479	-0.141228	0.104112	-1.35649	0.174943	0.997679
Sumo1	145.002	-0.155675	0.114847	-1.35551	0.175256	0.997679
Vps26b	105.361	0.165245	0.121925	1.3553	0.175322	0.997679
Abca1	109.062	-0.174956	0.129237	-1.35376	0.175813	0.997679
Rnft1	118.763	0.201066	0.148662	1.3525	0.176214	0.997679
Arcn1	234.193	0.115746	0.0856617	1.3512	0.176631	0.997679
Hjv	773.366	0.0917132	0.0678938	1.35083	0.176748	0.997679
Agpat5	161.439	0.144548	0.107136	1.3492	0.177271	0.997679
Iqcg	104.451	-0.176728	0.130993	-1.34914	0.177291	0.997679
Dgat2	433.18	0.104895	0.0777768	1.34867	0.177443	0.997679
Psma4	297.359	0.117334	0.0870382	1.34808	0.177634	0.997679
Timm17a	896.288	0.0773052	0.0573592	1.34774	0.177742	0.997679
Idh1	113.699	-0.161115	0.119632	-1.34675	0.17806	0.997679
Gtpbp4	293.439	0.104152	0.0773728	1.3461	0.178269	0.997679
Lum	243.098	-0.449376	0.334418	-1.34375	0.179028	0.997679
Dusp13	295.76	0.130403	0.0971427	1.34239	0.179471	0.997679
Dnajc2	209.248	-0.141826	0.105711	-1.34164	0.179713	0.997679
Maea	231.296	0.141014	0.105372	1.33825	0.180816	0.997679
Cdk11b	229.698	-0.127669	0.0955541	-1.3361	0.181518	0.997679
Snap29	124.337	0.183421	0.137294	1.33597	0.181558	0.997679
Yme1l1	176.778	-0.142969	0.10709	-1.33503	0.181865	0.997679
Prkaa2	253.922	-0.132995	0.0996552	-1.33455	0.182023	0.997679
Vps4a	105.582	0.172005	0.129112	1.33222	0.182789	0.997679
Jph1	487.506	-0.167323	0.125686	-1.33128	0.183097	0.997679
Cyp2d22	214.788	0.148188	0.111356	1.33076	0.183267	0.997679
Erbin	341.999	0.128587	0.0966712	1.33015	0.183469	0.997679
Serpinb1a	604.865	0.213359	0.16051	1.32926	0.183763	0.997679
Hif1a	110.806	0.160302	0.120596	1.32925	0.183766	0.997679
Akap9	670.734	-0.0694026	0.0522276	-1.32885	0.183898	0.997679
Rad23b	186.327	-0.118688	0.0894025	-1.32756	0.184322	0.997679
Pik3ca	271.086	0.107636	0.0813262	1.32351	0.185666	0.997679
Uba52	333.59	-0.106547	0.0807161	-1.32002	0.186828	0.997679
Jtb	325.168	-0.107965	0.0818047	-1.31979	0.186905	0.997679
Gtf3c6	175.98	0.13577	0.103034	1.31771	0.187599	0.997679
Rps26	606.975	-0.1392	0.105689	-1.31707	0.187813	0.997679
Ddb1	420.347	0.117254	0.089197	1.31455	0.188661	0.997679
Crbn	158.298	-0.137992	0.105021	-1.31394	0.188865	0.997679
C030006K11Rik	183.387	0.126577	0.0963404	1.31385	0.188896	0.997679
Fus	243.792	-0.108738	0.0827647	-1.31382	0.188906	0.997679
Ube2a	191.428	0.134245	0.102251	1.31291	0.189215	0.997679
Samd4	220.668	-0.121777	0.0927627	-1.31278	0.189258	0.997679
Pih1d1	116.865	-0.157563	0.120093	-1.31201	0.189516	0.997679
Tob2	107.889	-0.242687	0.185008	-1.31176	0.189601	0.997679
Suclg1	2011.47	0.0831003	0.0633817	1.31111	0.189821	0.997679
Msl1	204.018	0.111357	0.0850662	1.30906	0.190513	0.997679
Ogt	204.988	-0.13721	0.104832	-1.30886	0.190583	0.997679
Palmd	168.352	0.138833	0.10637	1.30519	0.191827	0.997679
Hook3	212.778	-0.129262	0.0991309	-1.30395	0.192249	0.997679
Degs1	229.689	0.121229	0.0929997	1.30354	0.19239	0.997679
Prdx3	728.589	0.0923983	0.0708867	1.30347	0.192416	0.997679
Scrn3	136.142	-0.13694	0.105121	-1.30269	0.19268	0.997679
Sgta	154.741	0.141825	0.109011	1.30101	0.193256	0.997679
Snx27	121.435	0.162061	0.124622	1.30042	0.193456	0.997679
Polr2f	268.584	-0.105541	0.0812822	-1.29846	0.19413	0.997679
Ube3a	540.584	-0.0866595	0.066829	-1.29674	0.194722	0.997679
Abhd16a	258.625	0.108334	0.0835658	1.2964	0.194839	0.997679
Aspn	101.528	-0.247963	0.191287	-1.29629	0.194877	0.997679
Mtx2	552.433	0.159713	0.123216	1.2962	0.194906	0.997679
Cry1	105.43	-0.176056	0.135881	-1.29566	0.195093	0.997679
Rsl1d1	446.918	0.102986	0.0795304	1.29492	0.195347	0.997679
Clns1a	156.227	-0.146124	0.112877	-1.29454	0.195478	0.997679
1810058I24Rik	469.936	0.0832182	0.0642886	1.29445	0.195511	0.997679
Scd1	116.628	-0.441363	0.341719	-1.2916	0.196497	0.997679
Dnaja3	161.185	-0.138541	0.107271	-1.2915	0.196531	0.997679
Scn1b	498.281	-0.114455	0.0888272	-1.28851	0.197567	0.997679
Crip1	685.562	-0.119611	0.0928293	-1.2885	0.197571	0.997679
Hk2	460.731	-0.1043	0.0809801	-1.28797	0.197757	0.997679
Paics	773.769	0.0840258	0.0652725	1.28731	0.197987	0.997679
Srrm1	349.752	0.122475	0.0951672	1.28694	0.198115	0.997679
2310001H17Rik	141.665	-0.166711	0.129662	-1.28574	0.198535	0.997679
Cep85l	274.623	-0.171607	0.13349	-1.28554	0.198603	0.997679
Mapkapk2	244.561	-0.116201	0.090523	-1.28366	0.199262	0.997679
Ctsa	119.652	-0.144898	0.112902	-1.2834	0.199351	0.997679
Dbi	887.04	0.127305	0.0992134	1.28315	0.199441	0.997679
Crebbp	193.964	-0.168667	0.131455	-1.28308	0.199465	0.997679
Rtl8b	173.086	-0.137098	0.106945	-1.28195	0.199861	0.997679
Vti1b	368.78	-0.102205	0.0797411	-1.28171	0.199945	0.997679
Atf4	401.687	-0.107019	0.0835343	-1.28114	0.200143	0.997679
Igfbp7	967.072	-0.177801	0.139069	-1.27851	0.201071	0.997679
Ube2l3	166.899	-0.12147	0.0950615	-1.2778	0.201319	0.997679
Ifi203	120.512	-0.157225	0.123049	-1.27774	0.201342	0.997679
Vps28	342.538	0.101286	0.0793981	1.27568	0.20207	0.997679
Zbtb20	1410.49	-0.120261	0.0943071	-1.27521	0.202235	0.997679
Nsmce4a	264.929	-0.109176	0.085658	-1.27456	0.202466	0.997679
Fam50a	204.442	0.126312	0.0991027	1.27456	0.202466	0.997679
Mindy1	107.553	0.179902	0.141187	1.27422	0.202587	0.997679
Ndufc2	1495.77	0.0759838	0.0596836	1.27311	0.202979	0.997679
Coq5	507.38	0.126979	0.0998886	1.2712	0.203656	0.997679
Jak1	251.572	-0.108185	0.0851764	-1.27013	0.204039	0.997679
Psmd12	772.878	0.117971	0.0929007	1.26986	0.204134	0.997679
Fam174a	264.767	-0.0959357	0.0755483	-1.26986	0.204135	0.997679
Sbds	218.942	0.11557	0.0910244	1.26966	0.204207	0.997679
Smco1	121.755	-0.210697	0.165964	-1.26954	0.20425	0.997679
Smc6	320.927	-0.0967582	0.0762663	-1.26869	0.204552	0.997679
Hnrnpdl	556.299	-0.0877071	0.0691449	-1.26845	0.204636	0.997679
Mfge8	154.877	0.133586	0.105488	1.26636	0.205385	0.997679
Cutc	114.679	-0.144644	0.114247	-1.26606	0.205491	0.997679
Txnl4a	149.571	0.157093	0.124089	1.26597	0.205525	0.997679
Hibadh	688.28	0.137067	0.108333	1.26524	0.205785	0.997679
Cpd	230.914	0.110785	0.0875824	1.26492	0.205899	0.997679
Slc41a1	781.89	0.0877157	0.0693536	1.26476	0.205957	0.997679
Becn1	203.951	0.118358	0.0935848	1.26471	0.205975	0.997679
Ppp2r5c	177.694	-0.111652	0.0883933	-1.26313	0.206542	0.997679
Pdgfa	177.415	-0.133516	0.106095	-1.25846	0.208226	0.997679
Ypel5	238.905	-0.113076	0.0898658	-1.25828	0.208292	0.997679
Dhps	154.926	0.121648	0.096704	1.25794	0.208414	0.997679
Dnajc19	343.199	-0.0970807	0.0771782	-1.25788	0.208436	0.997679
Afap1l1	139.343	0.125925	0.100136	1.25754	0.208559	0.997679
Gnaq	233.356	0.110677	0.088031	1.25725	0.208663	0.997679
Six1	102.874	0.179124	0.14261	1.25604	0.209101	0.997679
Pfkfb2	122.291	0.205713	0.164012	1.25425	0.20975	0.997679
Zfp938	116.464	-0.147101	0.117437	-1.2526	0.210353	0.997679
Gns	101.519	0.184704	0.14758	1.25155	0.210734	0.997679
Gm15543	613.113	0.1167	0.0932514	1.25145	0.21077	0.997679
Arhgap29	208.074	0.128441	0.102649	1.25127	0.210837	0.997679
Tmcc3	124.497	-0.149356	0.119366	-1.25124	0.210847	0.997679
Ltv1	116.111	0.152915	0.122373	1.24958	0.211454	0.997679
Atcayos	953.732	0.0985132	0.0789395	1.24796	0.212046	0.997679
Abca8a	281.209	-0.139175	0.111659	-1.24642	0.212609	0.997679
Mcrip2	527.435	0.112604	0.09039	1.24576	0.212854	0.997679
Bag6	141.014	-0.158951	0.127867	-1.24309	0.213834	0.997679
Zfp950	203.194	-0.140439	0.113041	-1.24237	0.214099	0.997679
Tuba1b	153.818	-0.146231	0.117722	-1.24218	0.214171	0.997679
Ssr3	514.485	0.113977	0.0917958	1.24164	0.214369	0.997679
Drosha	211.862	0.129617	0.104403	1.2415	0.214421	0.997679
Cyc1	1883.03	0.0830229	0.0668967	1.24106	0.214583	0.997679
Fzd4	133.368	-0.226409	0.182631	-1.2397	0.215085	0.997679
Sf3b6	187.482	-0.135066	0.109057	-1.23848	0.215536	0.997679
Timm10b	250.632	-0.10033	0.0810222	-1.2383	0.215606	0.997679
Slu7	224.434	0.135326	0.109405	1.23693	0.216113	0.997679
Acot2	455.92	0.332004	0.268471	1.23665	0.216218	0.997679
Ppp1r12b	596.226	0.0918842	0.0743402	1.236	0.21646	0.997679
Cav1	753.071	-0.137823	0.111574	-1.23527	0.216731	0.997679
Snx10	126.781	-0.171269	0.138708	-1.23475	0.216925	0.997679
Sorbs2	102.385	-0.196911	0.159657	-1.23334	0.21745	0.997679
Mllt10	135.728	-0.199909	0.162148	-1.23288	0.217621	0.997679
Atp6v1e1	694.108	0.0817116	0.0662904	1.23263	0.217714	0.997679
Ctsb	1385.12	0.0876298	0.0711191	1.23215	0.217891	0.997679
Tshz2	106.431	0.177672	0.144283	1.23141	0.21817	0.997679
Rbfa	121.471	0.15226	0.123718	1.23071	0.218433	0.997679
Pnrc1	266.435	0.119689	0.0973069	1.23001	0.218692	0.997679
Tmod1	637.412	-0.0939454	0.0763808	-1.22996	0.218712	0.997679
Ulk1	127.471	-0.131368	0.106887	-1.22904	0.219058	0.997679
Neurl1a	183.348	-0.115816	0.0943806	-1.22711	0.21978	0.997679
Zeb2	185.412	-0.142177	0.115902	-1.2267	0.219936	0.997679
Fsd1l	158.449	-0.155374	0.126982	-1.22359	0.221107	0.997679
Drg1	241.172	0.131797	0.107866	1.22186	0.221762	0.997679
Tmbim1	308.042	0.103008	0.0844155	1.22025	0.22237	0.997679
Atxn7	129.503	0.126766	0.103948	1.21951	0.222649	0.997679
Atp5md	852.754	0.0666456	0.0546579	1.21932	0.222722	0.997679
Eif4a2	338.697	0.137709	0.112991	1.21876	0.222936	0.997679
Mycbp2	305.861	-0.114049	0.093608	-1.21837	0.223085	0.997679
Srsf1	137.288	0.129839	0.106607	1.21792	0.223254	0.997679
Ube2j2	128.325	-0.133594	0.109872	-1.21591	0.224018	0.997679
Cul5	659.567	-0.0782927	0.0643928	-1.21586	0.224038	0.997679
Cxcl12	515.689	-0.215115	0.176964	-1.21559	0.224142	0.997679
Dvl1	209.134	0.138595	0.114078	1.21491	0.224399	0.997679
Psmb10	158.616	-0.12858	0.105837	-1.21488	0.224412	0.997679
Smyd4	107.666	-0.153493	0.12636	-1.21473	0.224469	0.997679
Gys1	488.701	0.0851145	0.070119	1.21386	0.224802	0.997679
Tac1	188.004	0.232984	0.192083	1.21294	0.225154	0.997679
Nsd3	101.55	0.150251	0.123893	1.21275	0.225226	0.997679
Pgrmc2	172.953	0.135011	0.111335	1.21266	0.225259	0.997679
Plin3	306.088	0.125976	0.103885	1.21265	0.225263	0.997679
Rabggtb	475.931	0.0828491	0.0683734	1.21172	0.225621	0.997679
Phtf2	210.259	-0.110547	0.0912418	-1.21158	0.225673	0.997679
Mfn2	1016.45	0.0735845	0.0607933	1.2104	0.226124	0.997679
Aar2	102.351	0.186313	0.154013	1.20972	0.226385	0.997679
Ciapin1	259.165	0.127324	0.105256	1.20965	0.226413	0.997679
Arrdc3	120.229	-0.190194	0.157442	-1.20803	0.227036	0.997679
Rab2a	746.126	0.0770795	0.0638146	1.20787	0.227099	0.997679
Ufc1	403.517	-0.0896206	0.0742363	-1.20723	0.227342	0.997679
Ap1s2	324.541	-0.103432	0.0858617	-1.20464	0.228342	0.997679
Sin3b	138.673	0.127571	0.105939	1.20419	0.228515	0.997679
Igf1	106.856	-0.240102	0.199426	-1.20396	0.228603	0.997679
Tceal9	133.709	-0.144388	0.11997	-1.20353	0.22877	0.997679
Jmy	111.459	0.142465	0.118377	1.20348	0.228789	0.997679
Kif1c	432.344	-0.111338	0.0927032	-1.20101	0.229747	0.997679
Dym	130.489	0.137635	0.114624	1.20076	0.229845	0.997679
Ahsa2	189.94	-0.220247	0.183464	-1.20049	0.229948	0.997679
Comt	196.758	-0.11484	0.0956881	-1.20014	0.230083	0.997679
Wipi1	448.94	0.10694	0.0891193	1.19997	0.230152	0.997679
Ccl11	108.761	-0.143718	0.120064	-1.19701	0.231302	0.997679
Erp29	163.613	-0.117761	0.0984246	-1.19646	0.231519	0.997679
Zfand6	358.964	-0.0951166	0.079508	-1.19631	0.231574	0.997679
Sod1	627.274	0.0727182	0.060886	1.19433	0.232348	0.997679
Rac1	323.989	-0.091729	0.0768146	-1.19416	0.232415	0.997679
Rpl22l1	225.441	-0.136087	0.114033	-1.1934	0.232712	0.997679
Hs6st1	104.2	0.13695	0.114785	1.19311	0.232828	0.997679
Arhgef17	122.672	-0.145306	0.121858	-1.19242	0.233095	0.997679
Fermt2	529.053	0.0787862	0.0660936	1.19204	0.233246	0.997679
Ppip5k1	152.358	0.126945	0.106508	1.19189	0.233306	0.997679
Hspb1	360.065	-0.119736	0.100475	-1.1917	0.233377	0.997679
Atxn1	102.149	-0.152545	0.128055	-1.19125	0.233556	0.997679
Narf	172.359	-0.135892	0.11409	-1.19109	0.233616	0.997679
Sf3a3	113.345	0.145137	0.12186	1.19101	0.233648	0.997679
Kcnj8	144.757	-0.146245	0.122791	-1.191	0.233654	0.997679
Mrps23	416.341	0.105944	0.0889667	1.19083	0.233719	0.997679
Phkb	316.54	-0.123358	0.103591	-1.19081	0.233728	0.997679
Capn7	122.379	0.137471	0.115464	1.19059	0.233814	0.997679
Atg12	172.074	-0.125056	0.105091	-1.18998	0.234054	0.997679
Sgca	351.063	0.11785	0.0991098	1.18909	0.234405	0.997679
Copa	169.785	0.121225	0.102041	1.18801	0.234831	0.997679
Me3	141.066	0.128513	0.108215	1.18757	0.235003	0.997679
Klc1	254.285	0.102371	0.0862311	1.18717	0.23516	0.997679
Sdhb	3392.14	0.0929586	0.0786807	1.18147	0.237418	0.997679
Ramp1	1036.12	-0.0785344	0.0665626	-1.17986	0.238057	0.997679
Rc3h2	144.184	-0.130612	0.110795	-1.17886	0.238453	0.997679
Sord	185.328	-0.125366	0.106433	-1.17788	0.238844	0.997679
Psmc1	455.497	0.0990792	0.0841513	1.17739	0.239039	0.997679
Wdr18	117.014	-0.159268	0.135338	-1.17682	0.239268	0.997679
Slc6a6	391.344	-0.145661	0.123804	-1.17655	0.239376	0.997679
Tor1b	115.717	-0.160349	0.136367	-1.17586	0.23965	0.997679
Eif1	1563.46	0.0878014	0.0746879	1.17558	0.239764	0.997679
Dhx15	362.934	0.0853541	0.0726924	1.17418	0.240322	0.997679
Got1	1616.55	0.0793375	0.0676164	1.17335	0.240657	0.997679
Kpnb1	227.076	0.10365	0.0884036	1.17247	0.24101	0.997679
Ldah	102.557	0.16251	0.138622	1.17232	0.241068	0.997679
Rabep1	311.246	0.106873	0.0911862	1.17203	0.241186	0.997679
Ddx5	910.148	-0.0645995	0.0552345	-1.16955	0.242182	0.997679
Rer1	418.824	-0.077556	0.0663391	-1.16908	0.24237	0.997679
Psmc4	273.321	0.10644	0.0911577	1.16764	0.24295	0.997679
Klf2	102.491	0.209993	0.180151	1.16565	0.243754	0.997679
Cfap36	116.588	-0.149384	0.12816	-1.16561	0.243772	0.997679
Cd2ap	143.615	-0.138269	0.118743	-1.16445	0.244244	0.997679
Senp6	240.559	0.102672	0.0881969	1.16413	0.244372	0.997679
Sirt5	147.935	0.13485	0.116031	1.16219	0.245158	0.997679
Zfp36l1	111.248	-0.199516	0.171678	-1.16215	0.245173	0.997679
Psmd11	355.772	0.104055	0.0895689	1.16173	0.245345	0.997679
Gapvd1	154.902	-0.128763	0.111041	-1.1596	0.246213	0.997679
Coq10a	1356.6	0.100755	0.0869608	1.15862	0.246609	0.997679
Chmp4b	218.346	0.0997025	0.0860696	1.15839	0.246703	0.997679
Ssx2ip	303.538	0.160023	0.138207	1.15785	0.246926	0.997679
Dram2	271.039	0.0971721	0.0839741	1.15717	0.247204	0.997679
Dcn	1924.62	0.0859811	0.0743653	1.1562	0.247599	0.997679
Prpf8	159.639	0.111066	0.0961729	1.15486	0.24815	0.997679
Prr13	125.124	0.167595	0.145184	1.15436	0.248352	0.997679
Pmpcb	491.357	0.116028	0.100547	1.15397	0.248512	0.997679
Nsmaf	215.801	0.0988823	0.0857573	1.15305	0.248891	0.997679
Ier3ip1	328.654	-0.0959426	0.0832326	-1.1527	0.249032	0.997679
Stk11	134.192	-0.126707	0.109946	-1.15245	0.249138	0.997679
Prxl2c	170.196	-0.143596	0.124645	-1.15203	0.249307	0.997679
Nop58	149.98	0.122454	0.10633	1.15164	0.249468	0.997679
Maged1	233.777	-0.110344	0.0959025	-1.15058	0.249904	0.997679
Rtraf	464.778	-0.0756845	0.0657941	-1.15032	0.250011	0.997679
Ndrg1	273.868	-0.104219	0.0906266	-1.14998	0.25015	0.997679
Vamp5	1244.42	0.0637277	0.0554203	1.1499	0.250186	0.997679
Mdh1	3082.94	0.0798889	0.0695216	1.14912	0.250505	0.997679
Rflnb	181.896	-0.150525	0.131	-1.14905	0.250537	0.997679
Oard1	297.19	0.103041	0.0897991	1.14746	0.251191	0.997679
Rbfox1	372.804	-0.110289	0.0963003	-1.14526	0.2521	0.997679
Hsdl2	430.843	0.12517	0.109384	1.14433	0.252489	0.997679
Aebp2	216.403	-0.0999878	0.0874294	-1.14364	0.252773	0.997679
Rmnd5a	241.21	-0.0942126	0.0825088	-1.14185	0.253517	0.997679
Clk1	515.632	-0.125892	0.110277	-1.14159	0.253623	0.997679
Ddx42	182.095	0.113852	0.099772	1.14113	0.253817	0.997679
Metap1	172.658	0.124741	0.109345	1.14081	0.253949	0.997679
Psmb3	388.667	0.0809286	0.070998	1.13987	0.25434	0.997679
Fbxo9	364.297	0.105518	0.0925893	1.13964	0.254437	0.997679
Tmem60	300.873	0.0901004	0.079128	1.13867	0.254842	0.997679
Anxa11	173.345	0.132385	0.116412	1.13721	0.255451	0.997679
Arpc2	540.525	0.105346	0.0926412	1.13714	0.255479	0.997679
Bhlhe41	220.837	0.150253	0.132189	1.13665	0.255683	0.997679
Gng5	314.51	-0.117104	0.103066	-1.1362	0.255873	0.997679
Rora	199.681	-0.110604	0.0973786	-1.13582	0.256033	0.997679
Tob1	215.059	-0.163723	0.1443	-1.13461	0.256541	0.997679
Acad11	180.247	0.140878	0.124214	1.13415	0.256731	0.997679
Ndufs4	1685.44	0.0729391	0.064334	1.13376	0.256897	0.997679
Anxa2	355.966	0.173335	0.153045	1.13258	0.257392	0.997679
St3gal3	152.209	-0.11128	0.0983105	-1.13193	0.257665	0.997679
Colgalt1	114.096	0.169392	0.149717	1.13142	0.25788	0.997679
Wdr77	135.036	0.12571	0.11111	1.13141	0.257883	0.997679
Akap1	319.67	0.103116	0.0911594	1.13116	0.257987	0.997679
Tapt1	155.754	0.11593	0.102621	1.1297	0.258605	0.997679
Selenom	115.898	0.137651	0.121941	1.12883	0.25897	0.997679
Mtln	759.59	-0.0661985	0.0586524	-1.12866	0.259042	0.997679
Atxn10	484.958	0.121511	0.107718	1.12805	0.2593	0.997679
Foxj2	120.702	0.158367	0.140498	1.12718	0.259667	0.997679
Uqcc1	521.479	0.103651	0.0919602	1.12713	0.259689	0.997679
Rsad2	110.253	0.221989	0.196969	1.12702	0.259733	0.997679
Idh3g	1734.95	0.0690556	0.0612941	1.12663	0.2599	0.997679
Cd151	249.36	-0.108307	0.0962371	-1.12542	0.260413	0.997679
Tmem127	116.834	-0.145623	0.12943	-1.12511	0.260542	0.997679
Gemin7	153.826	-0.117598	0.104673	-1.12348	0.261233	0.997679
Ppargc1a	414.846	-0.0723046	0.0643679	-1.1233	0.26131	0.997679
Snw1	532.548	-0.0939592	0.0837192	-1.12231	0.261729	0.997679
1810014B01Rik	113.155	-0.160524	0.143127	-1.12155	0.262053	0.997679
Aurkaip1	309.23	-0.0813688	0.0725601	-1.1214	0.262119	0.997679
Wdr82	132.017	0.124152	0.110948	1.11902	0.263133	0.997679
Dleu2	121.736	-0.140392	0.125474	-1.11889	0.263188	0.997679
Atp6v0d1	102.206	-0.134237	0.119982	-1.11881	0.26322	0.997679
Fkbp1a	406.617	0.0928561	0.0830562	1.11799	0.263571	0.997679
Aftph	113.324	-0.12617	0.11286	-1.11793	0.263598	0.997679
Scn4b	721.791	0.0752354	0.0674299	1.11576	0.264526	0.997679
Myh8	982.892	0.099144	0.0888966	1.11527	0.264733	0.997679
Vdac2	1525.64	0.0856805	0.0768573	1.1148	0.264936	0.997679
Utp11	303.3	0.127618	0.114534	1.11424	0.265177	0.997679
Ubap2l	214.619	-0.112518	0.10099	-1.11415	0.265215	0.997679
Akirin2	171.768	0.153144	0.137576	1.11316	0.265641	0.997679
Myl4	214.247	0.108345	0.0973769	1.11264	0.265864	0.997679
Parp8	119.194	-0.136454	0.12267	-1.11236	0.265983	0.997679
Cnpy2	206.242	-0.106972	0.0961715	-1.11231	0.266005	0.997679
Adhfe1	119.94	0.140597	0.126453	1.11185	0.266204	0.997679
Sccpdh	260.698	0.114656	0.103152	1.11153	0.266342	0.997679
Fahd2a	243.923	0.113149	0.101868	1.11074	0.26668	0.997679
Hmgn5	155.86	-0.126323	0.113798	-1.11006	0.266974	0.997679
Ppif	160.5	0.153085	0.138113	1.10841	0.267687	0.997679
Atp6v1h	174.526	-0.144109	0.1301	-1.10768	0.267998	0.997679
Mrps30	166.547	0.135024	0.122045	1.10634	0.268577	0.997679
Chtop	205.418	0.0959774	0.086778	1.10601	0.268722	0.997679
Abcc9	132.725	-0.145552	0.131625	-1.10581	0.268811	0.997679
Myl12a	1666.89	0.0742979	0.0672606	1.10463	0.269321	0.997679
Fkbp3	2315.97	0.0712205	0.0644819	1.1045	0.269374	0.997679
Tbc1d4	364.806	0.0779509	0.0706054	1.10404	0.269578	0.997679
Rab11fip3	127.603	0.130511	0.118214	1.10402	0.269583	0.997679
Psmb4	842.769	0.0551961	0.0500076	1.10375	0.2697	0.997679
Pbrm1	225.126	-0.0872998	0.0791657	-1.10275	0.270137	0.997679
Grhpr	105.469	-0.146567	0.132999	-1.10202	0.270453	0.997679
Siva1	155.164	-0.1136	0.103132	-1.10151	0.270676	0.997679
Cfd	337.338	-0.508134	0.462101	-1.09962	0.271499	0.997679
Gm44386	477.918	0.0946092	0.0863542	1.09559	0.273256	0.997679
Cul3	420.791	-0.0870196	0.0794272	-1.09559	0.273259	0.997679
Arf1	187.483	-0.119098	0.108865	-1.094	0.273953	0.997679
Ghr	269.882	-0.0824188	0.0753476	-1.09385	0.274021	0.997679
Tbl1xr1	130.488	-0.114139	0.10442	-1.09308	0.274361	0.997679
Pacsin3	290.974	-0.0915586	0.0839157	-1.09108	0.275238	0.997679
Fndc5	490.576	0.0889508	0.0815592	1.09063	0.275436	0.997679
Gabarap	709.649	-0.0545923	0.050135	-1.08891	0.276195	0.997679
Txndc9	287.739	0.0831625	0.0764233	1.08818	0.276515	0.997679
Phkg1	248.9	-0.124801	0.114709	-1.08798	0.276605	0.997679
Dlat	1384.27	0.0701501	0.064517	1.08731	0.276899	0.997679
Mrps10	134.876	-0.140646	0.129633	-1.08496	0.277939	0.997679
Kif1b	1250.21	-0.0743328	0.0685214	-1.08481	0.278005	0.997679
Oxct1	2727.59	0.0823916	0.075979	1.0844	0.278187	0.997679
Plaa	188.99	0.174525	0.16097	1.08421	0.278272	0.997679
Cgrrf1	285.899	-0.104914	0.0968598	-1.08315	0.278741	0.997679
Uba3	130.668	-0.147265	0.135976	-1.08302	0.278799	0.997679
Dkk3	232.997	-0.125451	0.115872	-1.08267	0.278955	0.997679
Abraxas2	153.887	-0.128515	0.118741	-1.08232	0.279112	0.997679
Tmem109	421.633	-0.0866131	0.0800276	-1.08229	0.279124	0.997679
Ndufa9	1987.78	0.0829561	0.076649	1.08229	0.279126	0.997679
Cyth3	155.444	0.176784	0.163593	1.08063	0.27986	0.997679
Ubxn1	370.97	0.0738179	0.0684001	1.07921	0.280496	0.997679
Resf1	136.554	0.135795	0.12597	1.078	0.281033	0.997679
Rexo2	213.543	0.0979571	0.0908694	1.078	0.281034	0.997679
Ablim1	495.406	-0.108069	0.100339	-1.07704	0.281462	0.997679
Banf1	688.891	0.0948298	0.0880726	1.07672	0.281604	0.997679
Zyg11b	281.06	-0.0898773	0.0834752	-1.07669	0.281617	0.997679
Pkd2	106.858	0.132216	0.12287	1.07606	0.281899	0.997679
Cd36	2428.06	0.0985901	0.0916364	1.07588	0.281979	0.997679
Echdc2	183.729	0.119073	0.110712	1.07552	0.282144	0.997679
Oxsr1	154.727	0.101759	0.0947166	1.07435	0.282664	0.997679
Spcs3	170.242	0.135306	0.126009	1.07378	0.282921	0.997679
Pdlim1	182.959	0.107088	0.0997338	1.07374	0.282939	0.997679
Chmp3	174.972	-0.143845	0.133994	-1.07352	0.283037	0.997679
Cnbp	1830.69	0.0734957	0.0685005	1.07292	0.283306	0.997679
Uchl5	176.526	-0.100604	0.0938218	-1.07229	0.28359	0.997679
Eif3d	297.359	0.0917541	0.0856059	1.07182	0.283801	0.997679
Emc1	114.497	0.115899	0.108161	1.07155	0.283924	0.997679
Gnl2	190.445	0.108121	0.100906	1.07149	0.283947	0.997679
Usf2	101.939	0.162217	0.151425	1.07127	0.284047	0.997679
Ldha	1847.95	-0.0815198	0.0761127	-1.07104	0.284151	0.997679
Sltm	265.904	-0.0796743	0.0744079	-1.07078	0.284269	0.997679
Mapkap1	105.734	-0.119606	0.111758	-1.07022	0.28452	0.997679
Timm44	315.788	0.0998024	0.0932769	1.06996	0.284638	0.997679
Dnajb4	356.445	0.0875987	0.0819279	1.06922	0.284972	0.997679
Cox11	146.216	-0.143175	0.133923	-1.06909	0.285031	0.997679
Ankrd11	273.875	-0.130137	0.121749	-1.06889	0.285119	0.997679
Birc6	169.65	-0.106614	0.0997604	-1.0687	0.285206	0.997679
Tmed4	410.105	0.100814	0.0943442	1.06857	0.285263	0.997679
Zfyve9	114.379	-0.144842	0.13578	-1.06674	0.286088	0.997679
Psmb7	154.035	0.129432	0.121546	1.06488	0.286932	0.997679
Glrx3	371.417	-0.0750971	0.0705534	-1.0644	0.287147	0.997679
Pccb	401.407	0.0942707	0.0886483	1.06342	0.28759	0.997679
Myoz2	677.405	0.108409	0.102017	1.06265	0.287942	0.997679
Mrpl39	135.8	0.129424	0.122071	1.06023	0.289039	0.997679
Atl2	534.612	-0.0814433	0.0768285	-1.06007	0.289115	0.997679
Xirp2	1722.63	-0.0976948	0.0922114	-1.05947	0.289388	0.997679
Papola	209.234	-0.100704	0.0951443	-1.05844	0.289857	0.997679
Fam13a	132.418	0.117634	0.111184	1.05801	0.29005	0.997679
Glud1	406.962	0.0927953	0.0877252	1.05779	0.290149	0.997679
Cep20	602.734	-0.0706094	0.0667662	-1.05756	0.290255	0.997679
Mn1	492.879	-0.142631	0.134899	-1.05732	0.290367	0.997679
Rsrc1	112.489	-0.145344	0.137532	-1.0568	0.290601	0.997679
Pdcd6	180.449	0.150391	0.14235	1.05649	0.290744	0.997679
Rab18	266.976	-0.130784	0.123802	-1.05639	0.29079	0.997679
Mettl7a1	158.45	-0.111442	0.105499	-1.05634	0.290813	0.997679
Insr	126.589	-0.131051	0.124076	-1.05622	0.290869	0.997679
Trpm7	319.965	-0.0884589	0.083788	-1.05575	0.291084	0.997679
Stbd1	214.605	-0.174284	0.165087	-1.05571	0.291102	0.997679
3425401B19Rik	108.831	-0.163087	0.154681	-1.05434	0.291726	0.997679
Esf1	296.324	0.0926867	0.0879428	1.05394	0.291909	0.997679
Pcgf5	163.882	0.100664	0.0955407	1.05362	0.292057	0.997679
Slc38a2	403.407	-0.103007	0.0979386	-1.05175	0.292913	0.997679
Vgll2	102.646	-0.152849	0.145555	-1.05011	0.293667	0.997679
Ncaph2	201.96	0.114239	0.108842	1.04958	0.293911	0.997679
Fkbp4	303.406	0.0905321	0.0863435	1.04851	0.294403	0.997679
Ndufs5	270.483	0.0979698	0.0934524	1.04834	0.294482	0.997679
Hint2	545.905	0.069235	0.0660922	1.04755	0.294845	0.997679
Arpc1b	135.533	-0.15684	0.149838	-1.04673	0.295226	0.997679
Fyttd1	254.033	-0.0980062	0.0937465	-1.04544	0.29582	0.997679
Bnip2	396.797	-0.0904555	0.0865567	-1.04504	0.296003	0.997679
Ppib	221.089	-0.0941968	0.0901528	-1.04486	0.296089	0.997679
Myoz3	184.014	-0.12639	0.120971	-1.0448	0.296117	0.997679
Snapin	309.586	0.0966802	0.0925418	1.04472	0.296153	0.997679
Pa2g4	135.637	-0.111185	0.106429	-1.04469	0.296166	0.997679
Rras	186.67	0.108948	0.104395	1.04361	0.296664	0.997679
Tardbp	392.269	0.0735386	0.0704991	1.04311	0.296896	0.997679
Smim20	539.732	-0.0895969	0.0859102	-1.04291	0.296988	0.997679
Myadml2	151.311	0.123259	0.118256	1.04231	0.297268	0.997679
Fh1	1422.2	0.102076	0.0979568	1.04205	0.29739	0.997679
Derl1	283.704	0.0784471	0.0752871	1.04197	0.297424	0.997679
Gzf1	145.637	0.126049	0.121013	1.04162	0.29759	0.997679
Naa38	289.345	-0.0885897	0.0851121	-1.04086	0.297941	0.997679
Osbpl6	108.481	-0.125127	0.120305	-1.04008	0.298302	0.997679
Nt5c3	224.159	0.113995	0.1097	1.03915	0.298735	0.997679
Casz1	148.561	0.140052	0.134779	1.03912	0.298747	0.997679
Gstt1	102.952	0.141793	0.13648	1.03893	0.298838	0.997679
Srp72	218.056	-0.0839848	0.0810119	-1.0367	0.299877	0.997679
H19	103.951	-0.2333	0.2251	-1.03643	0.300002	0.997679
Acacb	237.672	0.152388	0.147401	1.03383	0.301215	0.997679
Dtymk	108.39	-0.139319	0.134763	-1.03381	0.301224	0.997679
Bptf	205.793	-0.122315	0.118398	-1.03308	0.301567	0.997679
Mprip	255.665	0.0833953	0.080738	1.03291	0.301645	0.997679
Slc9a3r2	348.808	0.127691	0.123645	1.03272	0.301733	0.997679
Pura	190.369	-0.0891562	0.086357	-1.03241	0.301878	0.997679
Twsg1	130.474	-0.142931	0.138446	-1.0324	0.301886	0.997679
Sdhaf2	246.873	0.0941436	0.0912447	1.03177	0.30218	0.997679
Usp4	306.443	0.0796893	0.0772385	1.03173	0.302198	0.997679
Hspb8	1724.02	0.0691711	0.0670491	1.03165	0.302237	0.997679
Emc3	137.521	0.119639	0.116069	1.03076	0.302655	0.997679
Ssr4	339.827	-0.0713673	0.0693277	-1.02942	0.303282	0.997679
Ethe1	251.275	-0.116935	0.113815	-1.02742	0.304224	0.997679
Sh3bgrl3	209.627	-0.155651	0.151538	-1.02715	0.304352	0.997679
Dbp	173.655	-0.227014	0.221131	-1.0266	0.304607	0.997679
Sgk1	206.042	-0.22342	0.217779	-1.0259	0.304937	0.997679
Acss2	352.825	0.0693936	0.0677063	1.02492	0.3054	0.997679
Coq9	1347.9	0.0656088	0.0640141	1.02491	0.305405	0.997679
Casq2	380.003	0.104541	0.102027	1.02464	0.305532	0.997679
Tmem223	129.404	0.128115	0.125185	1.0234	0.306117	0.997679
Rbm17	213.522	0.0868072	0.0848346	1.02325	0.306189	0.997679
Rilpl1	675.335	0.0994233	0.0971823	1.02306	0.30628	0.997679
Washc1	104.768	0.126915	0.12414	1.02236	0.306613	0.997679
2410006H16Rik	126.691	0.173427	0.169816	1.02126	0.307129	0.997679
Ccnl1	160.966	0.129943	0.127278	1.02094	0.307282	0.997679
Erp44	105.61	-0.131363	0.128835	-1.01962	0.307907	0.997679
Ankrd40	257.994	-0.0829167	0.0813305	-1.0195	0.307964	0.997679
Klf9	517.956	-0.0848072	0.0832118	-1.01917	0.308121	0.997679
Rab5if	352.721	-0.0773988	0.0759446	-1.01915	0.308133	0.997679
Eif3k	321.994	0.0835102	0.081947	1.01908	0.308167	0.997679
Ufm1	153.853	0.0997936	0.0979281	1.01905	0.308179	0.997679
Aldh6a1	216.669	0.0848894	0.0833296	1.01872	0.308337	0.997679
Zfp68	111.004	0.124182	0.122006	1.01784	0.308754	0.997679
Zfp131	149.066	-0.118426	0.11637	-1.01766	0.30884	0.997679
Atp2a2	380.713	0.0984468	0.0967851	1.01717	0.309073	0.997679
Pstk	228.721	-0.0942045	0.0926494	-1.01678	0.309256	0.997679
Cdc42	539.241	-0.0842256	0.0829533	-1.01534	0.309945	0.997679
Arl8b	455.672	0.0872308	0.0859243	1.01521	0.310008	0.997679
Cct7	522.577	0.0682968	0.067311	1.01465	0.310275	0.997679
Ctnnb1	1321.64	0.0676464	0.0667235	1.01383	0.310664	0.997679
Glo1	256.942	-0.0795746	0.0784994	-1.0137	0.310727	0.997679
Asb10	169.768	-0.111216	0.109797	-1.01292	0.311099	0.997679
Smoc2	139.954	-0.160371	0.158363	-1.01268	0.311214	0.997679
Rpl41	695.009	-0.120104	0.118698	-1.01185	0.311611	0.997679
Kidins220	233.581	0.0781967	0.077367	1.01072	0.312148	0.997679
Nme1	585.721	0.112956	0.111764	1.01067	0.312174	0.997679
Mtss1	156.012	-0.115019	0.113823	-1.0105	0.312254	0.997679
Mrps14	685.265	0.0623593	0.0617175	1.0104	0.312305	0.997679
Myorg	145.843	-0.127888	0.126776	-1.00878	0.313081	0.997679
St13	274.641	-0.0848578	0.0841262	-1.0087	0.31312	0.997679
Dcaf11	303.943	-0.0822925	0.0816309	-1.00811	0.313404	0.997679
Samm50	637.121	0.0906825	0.0899562	1.00807	0.313419	0.997679
Celf1	230.085	0.0972433	0.0964789	1.00792	0.313491	0.997679
Gstk1	736.99	0.0688153	0.068367	1.00656	0.314147	0.997679
Rae1	108.377	0.134389	0.133572	1.00612	0.314359	0.997679
Dcxr	106.256	0.122224	0.121612	1.00504	0.314879	0.997679
Timm10	244.478	0.108096	0.107704	1.00364	0.31555	0.997679
Marcks	262.725	-0.0933518	0.0930255	-1.00351	0.315616	0.997679
Dda1	164.952	0.099606	0.0993017	1.00306	0.31583	0.997679
Rpl3l	786.016	-0.0731124	0.0729058	-1.00283	0.315941	0.997679
Zfp869	128.51	0.108876	0.108667	1.00192	0.316381	0.997679
Dlst	1018.99	0.0668462	0.0668855	0.999413	0.317595	0.997679
Rwdd1	221.111	-0.110553	0.110731	-0.998391	0.31809	0.997679
Egfl7	266.544	0.115613	0.115855	0.997919	0.318319	0.997679
Fbxo40	186.887	0.0966639	0.0969006	0.997557	0.318494	0.997679
Polr2g	280.296	0.0975225	0.0977687	0.997482	0.31853	0.997679
Eif3i	568.892	0.0651172	0.0653062	0.997107	0.318713	0.997679
Atp5b	3351.23	0.0919237	0.0922135	0.996857	0.318834	0.997679
Rps9	1001.33	0.0712256	0.0714699	0.996582	0.318967	0.997679
Plaat3	1066.93	0.0665755	0.0668069	0.996537	0.318989	0.997679
Rnase4	239.837	0.144824	0.14547	0.995559	0.319465	0.997679
Psmd2	307.464	0.0810476	0.0814205	0.995421	0.319532	0.997679
Ist1	179.657	-0.100451	0.100934	-0.995214	0.319632	0.997679
Rgs2	203.129	-0.185826	0.186884	-0.994342	0.320057	0.997679
Akap13	254.644	-0.105496	0.106255	-0.992864	0.320776	0.997679
Snrpd2	232.789	-0.0851405	0.0859286	-0.990829	0.321769	0.997679
U2surp	284.859	-0.0960262	0.0969257	-0.99072	0.321822	0.997679
Mid1ip1	153.767	-0.147178	0.148725	-0.989603	0.322368	0.997679
Synj2bp	407.864	-0.0859665	0.0869723	-0.988435	0.32294	0.997679
Ampd1	124.481	0.144186	0.146142	0.98662	0.323829	0.997679
Myot	2711.82	0.0777312	0.0787987	0.986453	0.323911	0.997679
Tuba1a	233.696	-0.0928336	0.0941115	-0.986421	0.323927	0.997679
Fbxo22	120.572	0.111304	0.112889	0.985957	0.324154	0.997679
M6pr	107.214	0.121055	0.122904	0.984959	0.324644	0.997679
Ss18l2	834.906	-0.0684259	0.069502	-0.984518	0.324861	0.997679
Mat2b	291.291	-0.0855111	0.0869638	-0.983295	0.325462	0.997679
Mapre2	175.084	-0.101822	0.103582	-0.983012	0.325602	0.997679
Picalm	177.609	-0.137017	0.13939	-0.982973	0.325621	0.997679
Cmas	125.766	-0.110045	0.111965	-0.982856	0.325678	0.997679
Dhrs4	247.545	0.127315	0.129703	0.981585	0.326304	0.997679
Tspan7	580.547	0.0704692	0.0718005	0.981458	0.326367	0.997679
Ssb	367.303	0.0834574	0.0850416	0.981372	0.326409	0.997679
Cert1	103.416	0.128642	0.131105	0.981213	0.326488	0.997679
Psmb2	621.805	0.0651787	0.0664746	0.980505	0.326837	0.997679
Psmc5	391.226	0.0793853	0.081182	0.977869	0.328139	0.997679
Phip	368.647	0.0682844	0.0698556	0.977507	0.328318	0.997679
St8sia5	103.589	-0.126755	0.129704	-0.977263	0.328439	0.997679
Arid5b	165.538	-0.126215	0.129472	-0.974846	0.329637	0.997679
Celf2	255.659	-0.0846311	0.0868162	-0.97483	0.329644	0.997679
Fez2	143.451	-0.117566	0.120674	-0.97425	0.329933	0.997679
Klf7	107.855	0.135985	0.139671	0.97361	0.33025	0.997679
Nip7	117.505	0.13052	0.13407	0.973518	0.330296	0.997679
Bod1l	286.183	-0.0828974	0.0852142	-0.972812	0.330647	0.997679
Ccnl2	174.225	0.08991	0.0925071	0.971925	0.331088	0.997679
Dad1	462.673	0.0645676	0.0664963	0.970996	0.331551	0.997679
Uap1	184.753	0.101262	0.104305	0.970829	0.331633	0.997679
Zfp706	421.692	0.0737397	0.0760066	0.970175	0.331959	0.997679
Rbbp6	303.998	0.0928245	0.095791	0.969031	0.33253	0.997679
Rpl37rt	117.532	0.119995	0.123854	0.968843	0.332624	0.997679
Stard8	175.346	0.0908565	0.093788	0.968743	0.332674	0.997679
Mrpl30	958.569	0.0591688	0.0610965	0.968448	0.332821	0.997679
Nampt	453.148	-0.091385	0.0944119	-0.967939	0.333075	0.997679
Camk2g	223.772	-0.0875572	0.0905407	-0.967048	0.33352	0.997679
Csde1	1450.86	-0.0891987	0.092295	-0.966452	0.333818	0.997679
Hnrnpu	484.554	0.0707495	0.0733189	0.964956	0.334567	0.997679
Arpc5	214.295	-0.0888383	0.0920651	-0.964951	0.33457	0.997679
Ccdc43	175.307	-0.111394	0.115484	-0.964591	0.33475	0.997679
Gnpat	591.256	0.0813801	0.0843724	0.964534	0.334778	0.997679
Pts	131.784	0.115012	0.119333	0.963793	0.33515	0.997679
Dnajc5	162.203	-0.108741	0.112916	-0.96302	0.335538	0.997679
Dnajc7	133.745	0.128623	0.133697	0.962051	0.336024	0.997679
Rabac1	1113	0.0586901	0.0610732	0.96098	0.336562	0.997679
Ap2m1	103.996	0.110416	0.114992	0.960207	0.336951	0.997679
Cwf19l2	129.252	-0.114509	0.119255	-0.960196	0.336956	0.997679
Oaz2	166.806	-0.0900904	0.0938984	-0.959445	0.337334	0.997679
Stt3b	300.056	0.0728656	0.0760066	0.958675	0.337723	0.997679
Pgam2	3673.39	0.0928074	0.0968098	0.958657	0.337732	0.997679
Itfg1	109.997	-0.119291	0.124547	-0.957805	0.338161	0.997679
Gyg	985.429	0.0858573	0.0896566	0.957623	0.338253	0.997679
Kcnma1	429.638	-0.107985	0.11293	-0.956207	0.338968	0.997679
Smim12	122.16	-0.117729	0.123148	-0.955991	0.339077	0.997679
Pink1	2079.2	0.0950468	0.0994385	0.955835	0.339156	0.997679
Wasl	286.206	0.0762575	0.0798177	0.955396	0.339377	0.997679
Dlc1	151.41	0.118065	0.123632	0.95497	0.339593	0.997679
Ap4s1	428.289	-0.0664845	0.0696201	-0.95496	0.339598	0.997679
Phka1	343.677	0.0818406	0.0857813	0.954061	0.340053	0.997679
Ctcf	186.051	0.0865466	0.0907247	0.953948	0.34011	0.997679
Sdha	1775.26	0.0681281	0.0716092	0.951387	0.341408	0.997679
Atf5	311.741	-0.0889009	0.0934604	-0.951215	0.341495	0.997679
Med24	106.609	0.112202	0.117961	0.951182	0.341512	0.997679
Sod3	188.321	0.134756	0.141726	0.95082	0.341696	0.997679
Gng11	927.456	-0.068377	0.0719141	-0.950815	0.341698	0.997679
Kmt2e	325.56	-0.0817392	0.0859711	-0.950775	0.341718	0.997679
Actn2	1921.97	0.0707288	0.0743948	0.950721	0.341746	0.997679
Gpat4	139	0.10925	0.115004	0.949964	0.34213	0.997679
Mief2	150.512	-0.0930963	0.0980302	-0.949669	0.34228	0.997679
Hook1	110.218	-0.112056	0.118091	-0.948893	0.342675	0.997679
Ccdc186	111.818	-0.108768	0.114644	-0.948746	0.34275	0.997679
Cited2	210.225	0.124426	0.131323	0.947476	0.343396	0.997679
Psmd14	421.372	0.132406	0.139796	0.947138	0.343569	0.997679
Apod	1398.91	0.11531	0.121746	0.947135	0.34357	0.997679
Abcb7	116.451	-0.113975	0.120354	-0.946996	0.343641	0.997679
1110065P20Rik	122.688	-0.104196	0.11011	-0.946295	0.343998	0.997679
Cdkn1c	320.548	0.121022	0.127925	0.946037	0.34413	0.997679
Zfr	237.671	0.0960616	0.10166	0.944929	0.344695	0.997679
Rab3a	220.891	-0.0986063	0.104364	-0.944829	0.344746	0.997679
Ctsd	830.96	-0.0728362	0.0770895	-0.944826	0.344747	0.997679
Tmem208	175.514	-0.0931024	0.0986172	-0.94408	0.345129	0.997679
Mir99ahg	153.417	-0.107133	0.113498	-0.943921	0.34521	0.997679
Ptpn2	121.796	0.111596	0.11826	0.943644	0.345352	0.997679
Ssbp1	110.944	-0.119012	0.1262	-0.943044	0.345659	0.997679
Eef1d	545.533	0.0721552	0.0765138	0.943035	0.345663	0.997679
Srsf2	492.337	0.0584881	0.0620516	0.942572	0.3459	0.997679
Ddrgk1	617.477	0.0748899	0.0795022	0.941986	0.3462	0.997679
Tm9sf3	313.673	0.0737519	0.0783076	0.941822	0.346284	0.997679
Snrnp200	273.661	0.0923009	0.0980447	0.941416	0.346492	0.997679
Pnisr	335.624	0.0799983	0.0850568	0.940528	0.346947	0.997679
Ube2b	1697.68	0.053919	0.0573556	0.940082	0.347175	0.997679
Pgls	150.994	0.0957648	0.101919	0.939619	0.347413	0.997679
Dnaja4	186.313	-0.100157	0.106637	-0.939231	0.347612	0.997679
Ctdsp2	525.266	0.116526	0.124167	0.938459	0.348009	0.997679
Kpna4	234.502	-0.0855878	0.0912692	-0.937751	0.348372	0.997679
2210408F21Rik	277.645	-0.0799858	0.0853441	-0.937215	0.348648	0.997679
Lyrm9	112.304	-0.104542	0.111599	-0.93676	0.348882	0.997679
Gpn1	108.354	0.111377	0.119029	0.93571	0.349422	0.997679
Tle5	1061.3	0.0503892	0.053909	0.934708	0.349939	0.997679
Serping1	292.394	0.120492	0.128978	0.93421	0.350195	0.997679
Mybpc2	1243.12	-0.118897	0.127277	-0.934158	0.350222	0.997679
Tiprl	150.223	0.111369	0.119227	0.934098	0.350253	0.997679
AU020206	215.981	0.105757	0.113289	0.933515	0.350554	0.997679
Atp5l	185.519	-0.0913443	0.0979098	-0.932943	0.350849	0.997679
Rpl26	870.478	-0.0655781	0.0703215	-0.932548	0.351054	0.997679
Armc1	197.229	-0.114757	0.123066	-0.932486	0.351085	0.997679
Chd9	134.988	0.115565	0.124001	0.931973	0.35135	0.997679
Cr1l	217.9	-0.0824244	0.0884937	-0.931415	0.351639	0.997679
Zmynd11	444.331	0.0713582	0.0766447	0.931025	0.351841	0.997679
Gpr107	105.993	0.110937	0.119181	0.930824	0.351944	0.997679
Slc25a46	201.986	0.118873	0.127716	0.930761	0.351977	0.997679
Gorasp2	450.329	-0.067709	0.0727869	-0.930236	0.352249	0.997679
Ube2e3	146.404	-0.101244	0.108923	-0.929502	0.352629	0.997679
Pdlim3	629.047	-0.0808169	0.0870187	-0.928731	0.353029	0.997679
Bnip3l	218.948	-0.0786713	0.0848535	-0.927142	0.353853	0.997679
Fkbp9	122.08	-0.102131	0.110249	-0.926368	0.354255	0.997679
Sra1	226.365	-0.0846226	0.0913831	-0.92602	0.354435	0.997679
Ecsit	275.267	0.0742018	0.0801582	0.925692	0.354606	0.997679
Clip4	781.729	-0.0667357	0.0721178	-0.92537	0.354773	0.997679
Sorbs1	174.257	-0.15111	0.163499	-0.924223	0.35537	0.997679
Rpa1	104.81	0.120103	0.130025	0.923696	0.355644	0.997679
Copz2	328.409	0.0818299	0.0886307	0.923269	0.355867	0.997679
Zfp292	168.196	0.0897576	0.0973313	0.922186	0.356431	0.997679
Bbln	174.115	-0.120447	0.130723	-0.921395	0.356844	0.997679
Bzw1	160.056	0.0899213	0.0975955	0.921367	0.356859	0.997679
Eif1ax	287.632	-0.0854319	0.092839	-0.920216	0.35746	0.997679
Arl3	503.531	0.074193	0.0806768	0.919632	0.357765	0.997679
Mgst1	950.71	0.0873107	0.094995	0.919108	0.358039	0.997679
Rbm28	177.241	-0.0924066	0.100632	-0.918263	0.358481	0.997679
Stat5b	174.966	0.101021	0.11005	0.917948	0.358646	0.997679
Rtca	129.943	-0.110365	0.120246	-0.917828	0.358709	0.997679
Mef2a	645.442	-0.0579372	0.0631422	-0.917567	0.358846	0.997679
Klf15	109.743	0.103584	0.112921	0.917319	0.358976	0.997679
Anapc1	140.098	0.101551	0.11083	0.916278	0.359521	0.997679
Hspb6	2983.57	0.061694	0.0673902	0.915474	0.359943	0.997679
Rsrc2	303.345	-0.0815515	0.0891117	-0.915161	0.360107	0.997679
Asnsd1	238.479	0.0899446	0.0983398	0.914631	0.360386	0.997679
Gas5	626.339	0.0545557	0.059655	0.91452	0.360443	0.997679
Wnk1	351.726	-0.0669326	0.0732727	-0.913472	0.360994	0.997679
Add1	384.496	0.0801445	0.0877528	0.913298	0.361086	0.997679
Ddx3y	240.768	-0.0945053	0.103787	-0.910571	0.362521	0.997679
Swi5	742.47	0.0494918	0.054359	0.910462	0.362579	0.997679
Ttc33	291.749	-0.0897391	0.0985728	-0.910385	0.36262	0.997679
mt-Co1	3096.81	0.103222	0.113431	0.91	0.362823	0.997679
Ephx2	472.965	0.104693	0.11507	0.90982	0.362918	0.997679
Slc9a2	139.812	0.143148	0.157455	0.909138	0.363277	0.997679
Wdr33	299.008	-0.0868423	0.0955326	-0.909033	0.363333	0.997679
Tcim	106.502	0.144522	0.159103	0.908356	0.36369	0.997679
Nid1	248.626	-0.122563	0.135021	-0.90773	0.364021	0.997679
Golph3	102.45	0.10833	0.119401	0.907279	0.364259	0.997679
Arfrp1	154.481	-0.100675	0.11105	-0.906571	0.364633	0.997679
Qars	111.815	0.123853	0.136626	0.906507	0.364667	0.997679
Oxr1	422.683	-0.0943655	0.104155	-0.906008	0.364932	0.997679
Atp6v0e2	180.712	0.0888111	0.0980553	0.905724	0.365082	0.997679
Lamtor5	370.687	-0.0808964	0.0893729	-0.905156	0.365383	0.997679
Rab1a	371.309	0.0674325	0.0745001	0.905134	0.365395	0.997679
Pgap2	147.091	0.0859265	0.0950101	0.904394	0.365787	0.997679
Ccdc50	301.378	0.0743096	0.0821675	0.904368	0.3658	0.997679
4932438A13Rik	118.306	0.104231	0.115391	0.903287	0.366374	0.997679
Myl9	193.251	0.321581	0.356135	0.902973	0.36654	0.997679
Luc7l3	910.664	0.0650366	0.0721959	0.900834	0.367677	0.997679
Cetn2	214.06	-0.0912795	0.101722	-0.897347	0.369534	0.997679
Grcc10	182.592	-0.0875004	0.0975619	-0.896871	0.369788	0.997679
Smim8	295.841	-0.0824029	0.0919224	-0.89644	0.370018	0.997679
Ppp1r12c	204.5	0.108894	0.121639	0.89522	0.370669	0.997679
Epm2aip1	131.791	-0.101621	0.113528	-0.89512	0.370723	0.997679
Map2k2	339.121	-0.0800297	0.089414	-0.895046	0.370762	0.997679
Kpna1	244.463	0.0875623	0.0978644	0.89473	0.370931	0.997679
Stx8	179.44	0.0849306	0.0949499	0.894478	0.371066	0.997679
Pacsin2	265.452	0.0979737	0.109537	0.894431	0.371091	0.997679
Polr3d	138.814	0.0996792	0.11145	0.894384	0.371117	0.997679
Chordc1	213.857	-0.122232	0.136748	-0.893844	0.371405	0.997679
Egflam	109.018	-0.117328	0.13128	-0.893724	0.371469	0.997679
Laptm4a	1429.36	0.0554171	0.062027	0.893435	0.371624	0.997679
Dph3	448.531	-0.0660836	0.0739933	-0.893102	0.371803	0.997679
Sec63	102.308	0.121563	0.136196	0.89256	0.372093	0.997679
Tspan13	240.627	-0.0774747	0.086833	-0.892226	0.372272	0.997679
Kdm5a	181.518	-0.0918107	0.102991	-0.891447	0.37269	0.997679
Utrn	217.339	-0.112147	0.125824	-0.891299	0.372769	0.997679
Hdgf	296.857	-0.101648	0.114102	-0.89085	0.37301	0.997679
Ghitm	1724.35	0.061052	0.0686655	0.889122	0.373938	0.997679
Babam2	120.395	0.135575	0.152504	0.888993	0.374007	0.997679
Tspan31	139.128	0.102855	0.11581	0.888141	0.374465	0.997679
Prxl2a	257.094	0.0988899	0.11137	0.887943	0.374572	0.997679
Tmem135	158.649	0.109705	0.123581	0.88772	0.374691	0.997679
Zcchc17	331.064	-0.0759973	0.0856454	-0.887349	0.374891	0.997679
Egln1	649.793	0.0549169	0.0618918	0.887304	0.374915	0.997679
Cdk5	106.393	-0.106086	0.119568	-0.887241	0.374949	0.997679
Cox7c	355.743	-0.0866456	0.0977146	-0.886721	0.375229	0.997679
Sptan1	147.189	0.0934846	0.105455	0.886486	0.375356	0.997679
Cnih1	673.893	-0.0627234	0.0707714	-0.886281	0.375466	0.997679
Pdcd5	191.253	-0.0809509	0.0913515	-0.886147	0.375538	0.997679
Serinc1	970.212	0.0498178	0.0562302	0.885962	0.375638	0.997679
Lifr	308.881	-0.0657727	0.0743329	-0.884839	0.376243	0.997679
Chic2	103.761	-0.108044	0.122119	-0.884746	0.376294	0.997679
Popdc2	307.034	0.0797871	0.090193	0.884626	0.376359	0.997679
Adprh	244.774	0.0887491	0.100415	0.883827	0.37679	0.997679
Ccdc90b	160.607	-0.150758	0.171104	-0.881088	0.37827	0.997679
Rab24	257.524	-0.0825868	0.0937781	-0.880663	0.378501	0.997679
Mif4gd	103.085	0.108523	0.12324	0.880577	0.378547	0.997679
Fundc1	110.096	-0.138939	0.157936	-0.879717	0.379013	0.997679
Mtfr1	125.078	0.103456	0.117683	0.879104	0.379345	0.997679
Creb3	152.305	-0.107	0.121742	-0.878901	0.379455	0.997679
Pbxip1	619.306	0.0586292	0.0667356	0.878529	0.379657	0.997679
Ddx6	387.369	-0.120282	0.136924	-0.878456	0.379696	0.997679
Ctdnep1	118.969	-0.128138	0.145872	-0.878428	0.379712	0.997679
Idh3b	2203.65	0.0612545	0.0697471	0.878238	0.379815	0.997679
Rbbp4	267.827	0.0773982	0.0881556	0.877972	0.379959	0.997679
Filip1l	532.632	-0.0786118	0.0895451	-0.877901	0.379997	0.997679
Mdh2	3846.95	0.0805053	0.0917614	0.877333	0.380306	0.997679
Prpf40a	205.103	-0.0781263	0.089079	-0.877045	0.380462	0.997679
2310015A10Rik	121.13	0.106196	0.121106	0.876883	0.38055	0.997679
Rev1	141.622	-0.0934516	0.106596	-0.876692	0.380654	0.997679
Ensa	370.106	-0.0620073	0.0707403	-0.876548	0.380732	0.997679
Ilk	106.099	0.109666	0.125213	0.875837	0.381119	0.997679
Tgfbr2	112.336	-0.109139	0.124614	-0.875817	0.38113	0.997679
Kcnq1ot1	366.35	-0.112131	0.128091	-0.875401	0.381356	0.997679
Ost4	279.618	-0.0688785	0.0787344	-0.87482	0.381672	0.997679
Afdn	392.317	0.0889352	0.101762	0.873951	0.382145	0.997679
Cuedc1	209.383	0.0760421	0.0870457	0.873588	0.382342	0.997679
Ebag9	108.838	0.116029	0.132884	0.873154	0.382579	0.997679
Anp32b	247.975	-0.0776876	0.0890221	-0.872677	0.382839	0.997679
Mpc1	498.963	0.0707872	0.0811383	0.872427	0.382976	0.997679
Slc49a4	325.683	-0.0705942	0.0809412	-0.872166	0.383118	0.997679
Rrp1	159.228	-0.111043	0.127345	-0.871983	0.383218	0.997679
Ccdc25	103.112	0.115397	0.132427	0.871401	0.383535	0.997679
Ccar1	409.023	0.0860312	0.0987566	0.871144	0.383676	0.997679
Dnajb11	185.948	-0.0794189	0.0912444	-0.870397	0.384083	0.997679
2610507B11Rik	569.514	0.0581364	0.066859	0.869537	0.384553	0.997679
Etfb	2040.87	0.0513359	0.0590629	0.869173	0.384752	0.997679
Spg20	132.508	0.0920162	0.105893	0.868955	0.384872	0.997679
Mtch2	601.538	0.0616285	0.0710352	0.867577	0.385626	0.997679
Cd164	176.797	-0.0847089	0.0976443	-0.867525	0.385654	0.997679
Kif21a	123.728	-0.0943029	0.108795	-0.866794	0.386055	0.997679
Mrpl3	491.049	0.0746145	0.0861136	0.866467	0.386234	0.997679
Bap1	120.292	-0.0980803	0.113211	-0.866349	0.386299	0.997679
Efr3a	230.764	-0.0816578	0.0942565	-0.866335	0.386306	0.997679
Apobec2	847.967	-0.051427	0.0594006	-0.865765	0.386619	0.997679
Cacng6	131.406	-0.0942017	0.108809	-0.865754	0.386625	0.997679
Pde6d	117.491	-0.115316	0.13321	-0.865668	0.386672	0.997679
Hbb-bt	723.333	-0.465169	0.537869	-0.864836	0.387129	0.997679
Ccdc28b	148.733	-0.0927807	0.107429	-0.863647	0.387782	0.997679
Mrps12	225.582	0.0743368	0.0860867	0.863511	0.387857	0.997679
Pcmtd1	130.569	0.100913	0.116919	0.863099	0.388083	0.997679
Bnip3	844.127	0.0642293	0.0744471	0.862752	0.388274	0.997679
Wbp1	125.052	-0.0982644	0.113959	-0.862277	0.388535	0.997679
Art1	1332.07	0.0502602	0.058289	0.862259	0.388545	0.997679
mt-Nd6	161.84	0.140342	0.162785	0.862129	0.388617	0.997679
Bcl7b	106.248	0.101383	0.117712	0.861278	0.389085	0.997679
Msantd4	263.395	0.0746396	0.0866887	0.861008	0.389234	0.997679
Zfp652	143.026	0.0874036	0.101541	0.860768	0.389366	0.997679
Eif3c	1004.79	0.0563868	0.0655414	0.860323	0.389611	0.997679
Letm1	285.176	-0.0718066	0.0834854	-0.860109	0.389729	0.997679
Hnrnph1	385.715	0.0585719	0.0681949	0.85889	0.390401	0.997679
Zcrb1	918.805	-0.0510381	0.0594703	-0.858211	0.390776	0.997679
Pdp1	346.326	0.065061	0.0758794	0.857426	0.391209	0.997679
Atp5pb	3144.13	0.0677548	0.079023	0.857406	0.391221	0.997679
Srl	1317.22	0.0634894	0.0740567	0.857308	0.391275	0.997679
Cyhr1	176.354	0.0816564	0.0953237	0.856622	0.391654	0.997679
Stt3a	116.389	-0.0979669	0.114441	-0.85605	0.39197	0.997679
Pla2g7	103.621	0.133378	0.156026	0.854849	0.392635	0.997679
Rpp21	242.847	-0.0749242	0.0876942	-0.85438	0.392894	0.997679
Rars2	150.081	0.105077	0.122999	0.854288	0.392945	0.997679
Cux1	132.738	-0.102343	0.119801	-0.854272	0.392954	0.997679
Tsc1	105.904	0.0968608	0.113443	0.85383	0.393199	0.997679
Atp5c1	3466.06	0.073809	0.0864618	0.85366	0.393294	0.997679
Mfap5	241.567	-0.229344	0.268836	-0.8531	0.393604	0.997679
G3bp1	431.726	0.0643445	0.0754942	0.85231	0.394042	0.997679
Hspa4	354.36	0.0892454	0.104755	0.851948	0.394243	0.997679
Hspa8	997.454	0.0601161	0.0706043	0.851451	0.394519	0.997679
Chchd4	158.936	-0.0930631	0.109342	-0.851119	0.394703	0.997679
Prr33	197.666	-0.0832555	0.0978415	-0.850922	0.394813	0.997679
Nrap	712.652	-0.0765275	0.0899895	-0.850405	0.3951	0.997679
Timm50	144.657	0.0956841	0.112666	0.849271	0.39573	0.997679
Usp46	120.821	0.0942586	0.111066	0.848672	0.396064	0.997679
Aip	154.204	0.102687	0.121259	0.84684	0.397084	0.997679
Ostc	200.181	-0.105574	0.124742	-0.846336	0.397365	0.997679
Cpeb4	207.07	0.0881261	0.104136	0.846262	0.397407	0.997679
Snrpb2	130.801	0.0959034	0.113385	0.845819	0.397654	0.997679
Naxe	248.853	0.119404	0.141243	0.845379	0.397899	0.997679
Tusc3	116.165	-0.136132	0.161433	-0.843274	0.399075	0.997679
Cryzl1	129.294	-0.0899775	0.106825	-0.842289	0.399626	0.997679
Ndufs1	1586.23	0.0829744	0.0985441	0.842003	0.399786	0.997679
Desi1	164.778	0.0805879	0.0957522	0.84163	0.399995	0.997679
Cox8a	869.241	0.0525612	0.0624779	0.841276	0.400194	0.997679
Irf3	105.241	0.112462	0.134003	0.839252	0.401328	0.997679
Nbeal1	179.812	-0.092742	0.110605	-0.838495	0.401753	0.997679
Mrps9	329.619	0.0803206	0.0959213	0.83736	0.40239	0.997679
Gm16201	104.115	0.127574	0.152469	0.836722	0.402749	0.997679
Eci2	572.56	0.0922171	0.110222	0.83665	0.402789	0.997679
Purb	376.12	0.0552043	0.0660154	0.836234	0.403023	0.997679
Rhot1	148.844	-0.0964583	0.115381	-0.836	0.403155	0.997679
Rcsd1	155.793	-0.0809532	0.0969563	-0.834945	0.403749	0.997679
Smim30	225.315	0.0833526	0.0998739	0.834579	0.403955	0.997679
Cd320	112.389	0.127137	0.152507	0.833647	0.40448	0.997679
H2az2	443.592	-0.0628772	0.0754381	-0.833495	0.404566	0.997679
Fto	106.776	-0.116229	0.139479	-0.833312	0.404669	0.997679
N6amt1	106.576	0.104733	0.125736	0.832963	0.404865	0.997679
Glrx5	1198.46	0.0519672	0.0624371	0.832314	0.405232	0.997679
Lmbrd1	146.983	0.101816	0.122409	0.831765	0.405542	0.997679
Spryd4	103.821	-0.14765	0.177547	-0.831615	0.405626	0.997679
Pitpnb	108.409	-0.0982032	0.118101	-0.831522	0.405679	0.997679
Stx12	112.606	0.111761	0.134455	0.831216	0.405851	0.997679
Mafg	168.522	-0.110814	0.133346	-0.831026	0.405959	0.997679
Slc20a2	388.089	0.0589934	0.07104	0.830425	0.406298	0.997679
Myf6	635.496	0.10736	0.129604	0.82837	0.407461	0.997679
Gbp7	127.43	0.205791	0.248481	0.828195	0.40756	0.997679
Serbp1	1389.96	0.0561185	0.067767	0.828109	0.407609	0.997679
Snrpa1	169.543	0.0932439	0.1126	0.828099	0.407615	0.997679
Gpihbp1	338.009	-0.259173	0.312987	-0.828064	0.407634	0.997679
Rap1a	290.928	0.0737635	0.0890956	0.827913	0.40772	0.997679
Klk1b26	145.712	0.158422	0.191384	0.82777	0.407801	0.997679
Phf5a	159.149	0.0874363	0.105645	0.827643	0.407873	0.997679
Ube2e1	138.593	-0.091718	0.11087	-0.827259	0.40809	0.997679
Tomm7	710.65	-0.0629006	0.0760936	-0.826622	0.408451	0.997679
Rps19	642.409	0.0550719	0.06669	0.82579	0.408923	0.997679
Mcu	137.097	-0.0925751	0.112126	-0.825634	0.409012	0.997679
Rps2	624.22	-0.0494683	0.0599253	-0.825499	0.409088	0.997679
Rpl22	641.52	-0.057618	0.0698258	-0.825167	0.409277	0.997679
Tspo	258.737	-0.0670908	0.0813124	-0.825099	0.409315	0.997679
Tln2	180.755	0.0811614	0.0984057	0.824763	0.409506	0.997679
Abcg1	175.691	-0.0973042	0.118037	-0.824352	0.40974	0.997679
Dars	209.352	-0.0735937	0.0892825	-0.82428	0.409781	0.997679
Fam53a	172.134	0.0729087	0.0884715	0.824093	0.409887	0.997679
Cops9	708.045	-0.0535659	0.0650066	-0.824007	0.409936	0.997679
Pgk1	172.491	-0.0888241	0.107818	-0.823838	0.410032	0.997679
Diaph1	108.168	-0.112862	0.137031	-0.823625	0.410153	0.997679
Nol7	532.604	-0.0506454	0.0616275	-0.8218	0.411191	0.997679
Etl4	419.244	-0.0589969	0.0717905	-0.821793	0.411195	0.997679
Gcdh	170.278	0.0848693	0.10328	0.821743	0.411223	0.997679
Odr4	215.218	0.0762152	0.0927922	0.821353	0.411445	0.997679
Adgrf5	509.777	-0.100096	0.121915	-0.821028	0.41163	0.997679
Tacc1	126.536	-0.106423	0.129789	-0.819967	0.412235	0.997679
Pttg1ip	151.823	0.0936308	0.114289	0.819247	0.412646	0.997679
Cuta	320.142	-0.0687113	0.0839439	-0.818538	0.41305	0.997679
Mrps18c	321.132	0.0684364	0.0836323	0.818302	0.413185	0.997679
Mettl22	182.477	-0.0852332	0.104168	-0.818228	0.413227	0.997679
Gm43672	113.903	0.125638	0.153745	0.817181	0.413825	0.997679
Psme1	380.693	-0.0742466	0.0909784	-0.816091	0.414448	0.997679
Apbb2	128.134	-0.0904357	0.111002	-0.814725	0.41523	0.997679
Asb8	210.397	-0.0723454	0.0888755	-0.814008	0.41564	0.997679
Lmna	228.181	-0.0849336	0.104373	-0.813751	0.415787	0.997679
Arpc5l	622.472	0.0519996	0.0639027	0.813731	0.415799	0.997679
Urod	217.98	-0.0786663	0.0967395	-0.813177	0.416117	0.997679
BC031181	139.693	0.0961387	0.11823	0.813147	0.416134	0.997679
Gpd1	180.435	-0.117489	0.144622	-0.812389	0.416569	0.997679
Slc2a4	404.59	-0.0712973	0.0878384	-0.811687	0.416971	0.997679
Ank	366.861	-0.0621601	0.0766732	-0.810715	0.417529	0.997679
Atp2c1	126.678	-0.0980177	0.120954	-0.81037	0.417727	0.997679
Tmem245	166.848	0.0860269	0.10631	0.809211	0.418394	0.997679
Aga	161.273	0.138199	0.170902	0.808641	0.418722	0.997679
Ttc3	430.351	-0.063511	0.0785449	-0.808594	0.418749	0.997679
Chd7	101.918	-0.127673	0.157911	-0.808514	0.418795	0.997679
Ehbp1l1	272.006	0.0728707	0.0901315	0.808493	0.418807	0.997679
Gpatch11	133.428	0.0940299	0.116433	0.807586	0.419329	0.997679
Ptov1	193.681	-0.0856702	0.106107	-0.807395	0.419439	0.997679
Scd2	672.769	-0.0774012	0.0958858	-0.807222	0.419538	0.997679
Surf4	175.615	-0.0739135	0.0917387	-0.805696	0.420418	0.997679
Cacna2d1	396.946	-0.0750733	0.0931855	-0.805633	0.420454	0.997679
Vamp3	192.86	-0.0895156	0.111193	-0.805046	0.420793	0.997679
Rnf166	143.163	0.106699	0.132543	0.805012	0.420813	0.997679
H3f3b	351.463	0.0654937	0.0813617	0.804969	0.420838	0.997679
Rab28	283.952	-0.0992973	0.123408	-0.804627	0.421035	0.997679
Npm1	291.811	-0.0622026	0.0773205	-0.804478	0.421121	0.997679
Tomm22	302.613	-0.0841029	0.104546	-0.804455	0.421134	0.997679
Snx13	140.465	-0.0844784	0.105074	-0.80399	0.421403	0.997679
Usp19	102.145	-0.10225	0.127213	-0.803768	0.421531	0.997679
Tbc1d7	123.576	0.103723	0.12907	0.803624	0.421614	0.997679
Mccc2	236.736	0.0794513	0.0989443	0.802991	0.42198	0.997679
Ostm1	356.188	-0.0765268	0.0953592	-0.80251	0.422258	0.997679
Rtf2	111.475	0.0945792	0.117961	0.801787	0.422676	0.997679
Ttc1	208.424	-0.0702327	0.0876512	-0.801275	0.422972	0.997679
Anapc16	326.334	0.0597179	0.0745966	0.800545	0.423395	0.997679
Sdhd	1266.07	0.0575251	0.0719362	0.799668	0.423903	0.997679
Nbdy	116.557	-0.0979391	0.122498	-0.799519	0.423989	0.997679
Rdm1	129.055	0.0967372	0.121004	0.799451	0.424029	0.997679
Txndc17	281.579	-0.0623787	0.0780937	-0.798768	0.424425	0.997679
Gm26532	109.987	0.116661	0.14606	0.798724	0.42445	0.997679
Lcmt1	219.843	-0.0816561	0.102361	-0.797724	0.425031	0.997679
Sun1	228.956	0.0725639	0.0909924	0.797472	0.425177	0.997679
Ndufb6	1716.93	0.0520777	0.0653166	0.797313	0.42527	0.997679
Cfap298	131.289	-0.0859202	0.107859	-0.796601	0.425683	0.997679
Ddx24	399.986	-0.0614633	0.0771944	-0.796214	0.425908	0.997679
Tmem126b	253.826	0.091388	0.114786	0.796162	0.425938	0.997679
Alpk3	125.72	-0.115013	0.144502	-0.795929	0.426073	0.997679
Kmt5b	103.012	0.103351	0.130173	0.793957	0.427221	0.997679
Myo10	133.018	-0.118968	0.149924	-0.793528	0.427471	0.997679
Prkar2a	913.542	-0.0499457	0.0629839	-0.792991	0.427783	0.997679
0610009L18Rik	127.332	-0.106095	0.133831	-0.792755	0.427921	0.997679
Phpt1	422.933	-0.0560279	0.0706865	-0.792624	0.427997	0.997679
Hsp90b1	808.798	-0.0545647	0.0688566	-0.79244	0.428104	0.997679
Nap1l1	238.74	-0.0702635	0.0887338	-0.791846	0.428451	0.997679
Ypel3	391.301	0.0657795	0.0830995	0.791574	0.428609	0.997679
Atp6v0b	333.834	0.0610038	0.0770948	0.791284	0.428779	0.997679
Ube2f	182.34	-0.0761379	0.096302	-0.790616	0.429168	0.997679
Ndufb5	1919.51	0.0530912	0.0671961	0.790093	0.429473	0.997679
Dctn2	346.019	-0.064818	0.0821649	-0.788877	0.430184	0.997679
Speg	158.168	-0.0929199	0.117825	-0.78863	0.430328	0.997679
Itga1	247.178	-0.0788967	0.100043	-0.788627	0.43033	0.997679
Rpl35a	477.651	-0.0709186	0.089965	-0.788292	0.430526	0.997679
Epm2a	127.482	-0.102074	0.12953	-0.788036	0.430676	0.997679
Gm10039	188.975	0.0816837	0.103713	0.787595	0.430934	0.997679
Gclm	128.642	-0.0893477	0.11346	-0.787482	0.431	0.997679
Ndufb10	2548.57	0.0505699	0.0642587	0.786974	0.431297	0.997679
Atp5a1	4374.84	0.0893786	0.113601	0.786778	0.431412	0.997679
Arl6ip1	121.395	-0.084735	0.107724	-0.786597	0.431518	0.997679
Vps13d	203.929	0.0697048	0.088726	0.785619	0.432091	0.997679
Pdia6	212.675	0.075019	0.0955716	0.784951	0.432482	0.997679
Cct2	211.556	-0.092285	0.117698	-0.78408	0.432993	0.997679
Mllt6	167.264	-0.117089	0.149446	-0.783482	0.433344	0.997679
Entr1	109.87	0.0993364	0.12684	0.783164	0.433531	0.997679
Lrp6	208.547	-0.0761674	0.0972758	-0.783004	0.433625	0.997679
Rnmt	193.429	0.0707819	0.0904551	0.782508	0.433916	0.997679
Rn18s-rs5	1578.87	0.182969	0.233906	0.782232	0.434078	0.997679
Lrtm1	566.559	0.0915116	0.117087	0.781572	0.434466	0.997679
Tnrc6b	242.917	0.0680696	0.087153	0.781035	0.434782	0.997679
Art3	1039.94	0.0766397	0.0981943	0.780491	0.435102	0.997679
Vdac1	2427.68	0.0721374	0.0924405	0.780365	0.435176	0.997679
Rapgef1	144.101	-0.0890116	0.114066	-0.780354	0.435182	0.997679
Zfp445	165.791	-0.0848785	0.108774	-0.780322	0.435202	0.997679
Map2k1	177.818	-0.100445	0.128776	-0.779997	0.435392	0.997679
Gart	300.565	0.0766605	0.0983503	0.779464	0.435706	0.997679
Nudt7	148.315	0.111541	0.143124	0.779336	0.435782	0.997679
Rabgef1	111.246	-0.0910189	0.116823	-0.779121	0.435908	0.997679
Fam104a	171.176	0.0754856	0.0968983	0.779019	0.435969	0.997679
Arfip1	138.951	-0.0858541	0.110401	-0.77766	0.43677	0.997679
Riiad1	115.523	-0.100606	0.129385	-0.777569	0.436823	0.997679
Tmem9b	226.546	0.08127	0.10454	0.777407	0.436919	0.997679
Uqcrfs1	2430.63	0.05442	0.0700805	0.776536	0.437433	0.997679
Ccdc58	193.9	-0.0827308	0.106547	-0.776471	0.437471	0.997679
Slain2	289.299	0.0659626	0.0850295	0.775762	0.43789	0.997679
Rad21	152.508	0.0744558	0.0959936	0.775634	0.437965	0.997679
Aebp1	159.572	0.114169	0.147225	0.775468	0.438063	0.997679
Chd2	117.93	-0.0942095	0.121544	-0.775105	0.438278	0.997679
R3hdm1	390.126	0.0854179	0.110451	0.773359	0.43931	0.997679
Rpa3	126.11	0.114255	0.147911	0.772459	0.439843	0.997679
Nicn1	101.851	-0.105726	0.13702	-0.77161	0.440346	0.997679
Mrps15	293.194	-0.0612062	0.0793246	-0.771592	0.440356	0.997679
Zfp260	166.95	0.0944289	0.122403	0.771458	0.440436	0.997679
2610008E11Rik	107.155	-0.0932999	0.121136	-0.770207	0.441177	0.997679
Fibp	131.613	0.0867884	0.112754	0.769713	0.44147	0.997679
Rell1	149.542	-0.0807898	0.105018	-0.769295	0.441718	0.997679
Naa10	222.13	0.0705106	0.0916986	0.768939	0.441929	0.997679
Lsm12	111.852	-0.0879122	0.114357	-0.768754	0.442039	0.997679
Dynll2	282.518	-0.0714595	0.0929704	-0.768627	0.442115	0.997679
Tbc1d19	182.372	-0.0785086	0.102223	-0.768015	0.442478	0.997679
Arhgap17	156.634	0.0843456	0.109824	0.768006	0.442484	0.997679
Tgm2	256.476	-0.122166	0.15913	-0.767711	0.442659	0.997679
Otud4	123.76	-0.0970216	0.126446	-0.767294	0.442907	0.997679
Neo1	118.477	0.0879149	0.11459	0.767216	0.442953	0.997679
Fbxo8	106.675	0.0955207	0.124705	0.765976	0.443691	0.997679
Dach1	142.372	0.0890273	0.116405	0.764803	0.444389	0.997679
Atrx	401.34	-0.0591867	0.077407	-0.764617	0.4445	0.997679
Bphl	245.372	0.0950934	0.124425	0.764263	0.44471	0.997679
Auh	290.636	0.0814219	0.106621	0.76366	0.44507	0.997679
Dyrk2	199.114	-0.0939993	0.123109	-0.763543	0.44514	0.997679
Doc2g	131.898	0.122457	0.160588	0.76255	0.445732	0.997679
Spag9	479.664	0.0512493	0.0672372	0.762216	0.445931	0.997679
Pttg1	1316.8	0.0386673	0.0508275	0.760756	0.446803	0.997679
Zscan26	132.89	0.0908118	0.119436	0.760337	0.447053	0.997679
P4hb	287.943	-0.0596605	0.0784763	-0.760236	0.447113	0.997679
Ddr2	128.566	-0.0929291	0.122252	-0.760141	0.44717	0.997679
Taf12	128.403	0.110869	0.145866	0.760074	0.44721	0.997679
Atp8a2	302.179	-0.101582	0.133648	-0.760073	0.447211	0.997679
Emp2	101.865	0.090896	0.119644	0.759724	0.44742	0.997679
Nae1	238.706	0.0763711	0.100563	0.759439	0.44759	0.997679
2310040G24Rik	277.892	-0.151119	0.199199	-0.758632	0.448073	0.997679
Nup133	187.509	-0.128437	0.169347	-0.758423	0.448198	0.997679
St3gal6	357.365	-0.085977	0.11337	-0.758374	0.448227	0.997679
Snhg8	148.28	0.106009	0.13985	0.758022	0.448438	0.997679
Ubc	769.306	-0.0780917	0.1032	-0.756704	0.449227	0.997679
Golga3	140.284	0.0830985	0.109844	0.756511	0.449343	0.997679
Jsrp1	435.2	-0.0683558	0.0903658	-0.756434	0.449389	0.997679
Bag3	269.485	0.0618776	0.08188	0.755711	0.449822	0.997679
Lamtor3	184.865	0.110929	0.146976	0.754745	0.450402	0.997679
Klhl9	109.9	0.0882849	0.117219	0.753163	0.451352	0.997679
Mapre1	319.463	-0.0601104	0.079811	-0.75316	0.451354	0.997679
BC049352	173.862	-0.100081	0.133021	-0.752373	0.451827	0.997679
Reep5	821.049	0.0418221	0.0556162	0.751978	0.452064	0.997679
Psmd1	672.949	0.0977626	0.13014	0.751209	0.452527	0.997679
Crip2	189.662	-0.0756234	0.10074	-0.750682	0.452844	0.997679
Pdk1	136.919	-0.0777666	0.10372	-0.749777	0.453389	0.997679
Adamtsl4	351.145	0.0686881	0.0917468	0.748671	0.454056	0.997679
Litaf	135.27	0.114603	0.153121	0.748446	0.454191	0.997679
Eif4a3	265.3	0.0662179	0.0884901	0.748309	0.454274	0.997679
Gnai2	256.15	-0.0933502	0.124821	-0.747872	0.454537	0.997679
Zfas1	132.345	-0.0884249	0.118419	-0.746714	0.455236	0.997679
Mrps35	248.312	0.0747806	0.100192	0.746371	0.455443	0.997679
Hba-a1	607.311	-0.353876	0.474165	-0.746314	0.455478	0.997679
Glt8d1	144.41	0.10429	0.14001	0.744877	0.456346	0.997679
Pam	183.057	-0.0826531	0.111001	-0.744615	0.456504	0.997679
Prpf4b	169.946	0.0900203	0.120897	0.744601	0.456513	0.997679
Myh15	408.956	-0.139268	0.187105	-0.744334	0.456675	0.997679
Aars	158.036	-0.0810431	0.108912	-0.744116	0.456807	0.997679
Ufd1	115.09	0.0847882	0.113972	0.743938	0.456914	0.997679
Tagln2	109.348	-0.1079	0.145217	-0.743029	0.457464	0.997679
Mylk2	128.109	-0.176969	0.238221	-0.742878	0.457555	0.997679
Ccdc12	159.273	0.0836795	0.112699	0.742504	0.457782	0.997679
Shisa4	187.616	0.0856065	0.115308	0.742419	0.457834	0.997679
Prpf19	297.684	0.0820202	0.110563	0.74184	0.458185	0.997679
9930021J03Rik	110.794	0.10035	0.13537	0.741299	0.458512	0.997679
Cdc37	181.661	0.078131	0.105416	0.741171	0.45859	0.997679
Mmut	434.259	0.0729166	0.0983809	0.741167	0.458592	0.997679
Clcc1	117.379	0.0931638	0.126063	0.739028	0.45989	0.997679
Acot13	1381.35	0.0635699	0.086228	0.73723	0.460982	0.997679
Pno1	151.459	-0.0962744	0.130628	-0.737013	0.461114	0.997679
Smndc1	109.071	0.104783	0.142445	0.735604	0.461971	0.997679
Kctd9	156.868	0.0790824	0.107515	0.735545	0.462008	0.997679
Gosr2	116.287	-0.0833847	0.113401	-0.735309	0.462151	0.997679
Ubqln1	221.684	0.0612945	0.0833917	0.73502	0.462327	0.997679
Mrpl35	403.882	-0.0568093	0.0772933	-0.734983	0.46235	0.997679
Fem1a	292.895	-0.0724392	0.0985784	-0.734839	0.462438	0.997679
1110004F10Rik	196.635	0.0709038	0.0965932	0.734046	0.462921	0.997679
Rab11fip5	108.578	0.104099	0.141833	0.733958	0.462974	0.997679
Mtch1	366.96	-0.0686968	0.0936326	-0.733685	0.463141	0.997679
Sel1l	144.46	0.074619	0.10179	0.733071	0.463515	0.997679
Hspd1	552.882	0.0921956	0.125852	0.732572	0.46382	0.997679
Jun	118.587	-0.0859895	0.117451	-0.732131	0.464089	0.997679
Eif2s3y	217.974	0.0820443	0.112098	0.731898	0.464231	0.997679
Lrrc3b	130.486	0.112916	0.154325	0.731677	0.464365	0.997679
Coq6	114.644	-0.0893563	0.122262	-0.73086	0.464865	0.997679
Tigd2	161.605	0.080063	0.109556	0.730795	0.464904	0.997679
Asb5	446.732	0.0520688	0.0712552	0.730738	0.464939	0.997679
Naa25	103.008	0.0935311	0.128107	0.730103	0.465327	0.997679
Hspa9	1640.49	0.0647835	0.088739	0.730046	0.465362	0.997679
Cul4a	261.461	0.0863457	0.118277	0.730032	0.465371	0.997679
Crk	385.322	0.0489232	0.0670424	0.729736	0.465552	0.997679
Arl2bp	273.48	0.0678029	0.0929193	0.729697	0.465576	0.997679
Tmem50a	479.461	0.0533322	0.0731069	0.72951	0.46569	0.997679
Ndufb3	1437.39	0.0507677	0.0697444	0.727911	0.466668	0.997679
C3	201.955	-0.353013	0.485236	-0.727508	0.466915	0.997679
Trim63	158.483	0.102532	0.140983	0.72727	0.467061	0.997679
Kif13a	160.308	0.074613	0.102694	0.726556	0.467498	0.997679
Mettl23	112.661	0.09629	0.132979	0.724098	0.469006	0.997679
Lama2	116.36	-0.091113	0.125841	-0.724036	0.469044	0.997679
Appl1	126.158	-0.0745822	0.103218	-0.72257	0.469944	0.997679
Edf1	720.082	0.0394677	0.0546416	0.7223	0.47011	0.997679
Col3a1	449.421	-0.29553	0.409652	-0.721416	0.470654	0.997679
Ppp2r2d	127.781	0.0775059	0.107468	0.721199	0.470787	0.997679
Ndufaf6	295.612	0.0689998	0.0957093	0.720931	0.470952	0.997679
Adam9	230.101	-0.060147	0.0835681	-0.719736	0.471687	0.997679
Sspn	303.308	-0.0600752	0.0835043	-0.719427	0.471878	0.997679
Atp6v1d	777.975	0.0688542	0.0957114	0.719394	0.471898	0.997679
Sri	177.244	-0.0736995	0.102545	-0.718702	0.472325	0.997679
Bod1	259.036	0.0686373	0.0955559	0.718294	0.472576	0.997679
Tspan8	195.823	-0.081259	0.113139	-0.718224	0.472619	0.997679
Tmem222	112.974	0.0856305	0.119322	0.717641	0.472979	0.997679
Spop	524.669	0.0509968	0.071109	0.717164	0.473273	0.997679
Coa5	154.041	-0.0770448	0.107451	-0.717022	0.473361	0.997679
Ythdf3	145.076	-0.0742321	0.103543	-0.716922	0.473422	0.997679
Msi2	443.35	0.0552587	0.0771389	0.716353	0.473773	0.997679
Nap1l4	347.562	0.0590136	0.0825381	0.714986	0.474618	0.997679
Tmem160	335.939	-0.0575125	0.0804433	-0.714944	0.474644	0.997679
Csnk1a1	619.348	-0.0515271	0.0721061	-0.714601	0.474855	0.997679
Supt5	164.923	0.098153	0.137386	0.714432	0.47496	0.997679
Slc43a3	112.445	0.126305	0.17697	0.713705	0.475409	0.997679
Fyco1	393.394	-0.0502596	0.0704417	-0.713493	0.475541	0.997679
Oxld1	153.159	-0.092705	0.129948	-0.713402	0.475597	0.997679
Gdi2	390.573	-0.0581383	0.0815375	-0.713025	0.475831	0.997679
Rbm38	142.482	-0.0760338	0.106684	-0.712699	0.476032	0.997679
Arhgap9	155.231	0.0885163	0.124207	0.712651	0.476062	0.997679
Nenf	900.86	-0.0382841	0.0537525	-0.71223	0.476323	0.997679
Hspa12a	199.42	-0.0811492	0.113987	-0.711913	0.476519	0.997679
Cdv3	286.66	0.0541375	0.0761158	0.711252	0.476928	0.997679
Wwtr1	133.533	-0.0768508	0.108111	-0.710853	0.477175	0.997679
Strap	510.587	0.0476306	0.0670333	0.710552	0.477362	0.997679
Arl2	276.499	0.080453	0.113464	0.709062	0.478286	0.997679
Apool	264.536	-0.0940303	0.132715	-0.708512	0.478627	0.997679
Gid8	110.591	-0.0888605	0.125557	-0.707729	0.479114	0.997679
Rbm8a	180.752	-0.0684572	0.0968199	-0.707057	0.479531	0.997679
Trappc4	162.029	0.0750999	0.106353	0.706138	0.480103	0.997679
Gatad1	231.619	0.058192	0.0824839	0.705495	0.480502	0.997679
Add3	119.746	-0.0819309	0.116145	-0.705416	0.480551	0.997679
Gaa	264.024	0.0638123	0.0904613	0.705411	0.480555	0.997679
Ankrd23	302.307	-0.102913	0.145895	-0.705391	0.480567	0.997679
Aldh1a1	897.772	0.109992	0.155954	0.705286	0.480633	0.997679
Mpv17	224.398	-0.085845	0.121803	-0.704784	0.480944	0.997679
Scp2	173.61	0.066551	0.0944601	0.70454	0.481096	0.997679
Cwc15	445.98	0.0514629	0.0730869	0.704133	0.48135	0.997679
Bcap29	166.334	-0.0671553	0.0954805	-0.703341	0.481844	0.997679
Pnn	369.29	0.0639909	0.0910673	0.702677	0.482257	0.997679
Scand1	203.596	0.0616421	0.087816	0.701946	0.482713	0.997679
Cep350	103.991	-0.0921196	0.13129	-0.701651	0.482897	0.997679
Macf1	134.808	-0.0985443	0.140525	-0.701259	0.483141	0.997679
Map1lc3a	1214.38	0.0644918	0.0920054	0.700957	0.48333	0.997679
Uqcrc2	2099.87	0.0540676	0.0771364	0.700935	0.483344	0.997679
Pmp22	504.409	-0.0976557	0.13948	-0.70014	0.48384	0.997679
Fxr1	737.972	-0.049208	0.0702832	-0.70014	0.48384	0.997679
Nptn	460.867	-0.0701859	0.100345	-0.699444	0.484274	0.997679
Rtcb	168.275	0.0744378	0.106443	0.699324	0.484349	0.997679
Hprt	192.816	-0.0623952	0.0892658	-0.698982	0.484563	0.997679
Denr	404.009	-0.0474911	0.0679571	-0.69884	0.484652	0.997679
Stradb	124.035	-0.07502	0.107499	-0.697866	0.485261	0.997679
Fmo1	127.878	-0.109303	0.156696	-0.697546	0.485461	0.997679
Ryr1	1294.66	-0.0913366	0.130989	-0.697282	0.485626	0.997679
Emc10	134.701	-0.0746432	0.107083	-0.697056	0.485768	0.997679
Gna11	141.215	0.0813899	0.116775	0.696983	0.485814	0.997679
Hba-a2	463.418	-0.29119	0.417961	-0.696692	0.485995	0.997679
Txlnb	1577.59	0.0401449	0.0576497	0.696359	0.486204	0.997679
Cmss1	249.626	0.0818946	0.117664	0.696002	0.486427	0.997679
Thoc7	991.615	0.0453806	0.0652174	0.695835	0.486532	0.997679
Acyp1	178.802	-0.0731077	0.105095	-0.695635	0.486658	0.997679
Lsm3	294.045	0.0565872	0.081357	0.695541	0.486716	0.997679
Cfdp1	151.751	0.0891229	0.128169	0.695357	0.486832	0.997679
Srek1ip1	152.831	-0.0789397	0.113543	-0.695242	0.486904	0.997679
Uba5	227.325	0.0642497	0.0926259	0.693648	0.487903	0.997679
Map4	918.669	-0.057397	0.0828526	-0.692761	0.48846	0.997679
Ank1	472.845	0.0560477	0.080936	0.692494	0.488627	0.997679
Grtp1	243.69	0.118075	0.170509	0.692484	0.488634	0.997679
Ptges2	312.068	0.0779383	0.112608	0.692121	0.488861	0.997679
Xrcc5	132.648	-0.0910691	0.131707	-0.691453	0.489281	0.997679
Ly6a	744.832	-0.187033	0.270616	-0.691139	0.489478	0.997679
Gm50194	149.306	-0.100484	0.145442	-0.69089	0.489635	0.997679
Cox20	341.32	-0.0816771	0.118322	-0.690295	0.490009	0.997679
Cnot2	108.347	0.0814441	0.11807	0.689795	0.490323	0.997679
Ndufa12	2440.19	0.0475911	0.0690209	0.689517	0.490498	0.997679
Bves	251.251	-0.0716622	0.103999	-0.689066	0.490782	0.997679
Chmp1b	116.357	-0.0833594	0.120998	-0.688934	0.490865	0.997679
Pxmp4	150.522	0.0684774	0.0994083	0.68885	0.490918	0.997679
Fastk	310.035	-0.0650501	0.094523	-0.688193	0.491331	0.997679
Hhatl	249.372	-0.0639064	0.0931185	-0.686291	0.49253	0.997679
Mrps5	221.21	0.0731422	0.106603	0.686115	0.492641	0.997679
Rpl38	167.128	-0.0670951	0.0979357	-0.685094	0.493285	0.997679
Akap6	236.48	-0.0930094	0.135829	-0.684752	0.4935	0.997679
Homer1	203.537	-0.0803604	0.117469	-0.684097	0.493914	0.997679
Cog6	137.132	-0.0785707	0.115018	-0.683118	0.494532	0.997679
Tinagl1	105.694	-0.138475	0.202856	-0.682625	0.494844	0.997679
Tmem161a	186.131	0.0641401	0.093983	0.682466	0.494945	0.997679
Rrm2b	120.802	-0.0739914	0.108522	-0.681812	0.495358	0.997679
Nudcd3	128.489	-0.0846141	0.124156	-0.681517	0.495544	0.997679
Prdx1	1236.91	0.0662266	0.0972794	0.680788	0.496006	0.997679
Ndel1	172.989	-0.0694831	0.102114	-0.680449	0.49622	0.997679
Cpt2	277.315	0.0677363	0.099691	0.679463	0.496844	0.997679
Ubr5	151.629	0.0767332	0.113053	0.678738	0.497304	0.997679
Gls	323.461	0.0483647	0.071261	0.678698	0.497329	0.997679
Desi2	176.176	-0.0711654	0.10504	-0.67751	0.498083	0.997679
Cul2	181.217	-0.0981737	0.144904	-0.677507	0.498084	0.997679
Pnkd	229.039	0.0710054	0.104869	0.677085	0.498352	0.997679
Sf3b2	326.409	-0.0481574	0.071127	-0.677061	0.498367	0.997679
Rpl35	124.483	-0.0778403	0.114986	-0.676957	0.498433	0.997679
Glrx2	438.995	-0.0484442	0.0715908	-0.676683	0.498607	0.997679
Zfp326	101.681	-0.0791978	0.11706	-0.676559	0.498686	0.997679
Dpm3	135.427	0.0736638	0.109092	0.675244	0.499521	0.997679
Cisd2	410.022	0.05198	0.0769935	0.675122	0.499598	0.997679
Mrps22	134.12	0.110515	0.16389	0.674322	0.500106	0.997679
B3galt2	105.715	0.120849	0.17926	0.674157	0.500211	0.997679
Hnrnpd	153.775	-0.069818	0.103593	-0.673964	0.500334	0.997679
Hexa	156.039	-0.0666049	0.0988697	-0.673663	0.500526	0.997679
Agtrap	145.337	0.0724458	0.107586	0.673377	0.500707	0.997679
Ranbp9	173.323	0.103669	0.154266	0.672016	0.501574	0.997679
Zfp637	148.28	0.0919228	0.136791	0.671996	0.501587	0.997679
Anxa6	434.422	-0.0502411	0.0747697	-0.671944	0.501619	0.997679
Tank	140.408	0.0901098	0.13411	0.671909	0.501642	0.997679
Rab21	177.96	0.0713445	0.106242	0.671526	0.501886	0.997679
Rps4x	452.127	-0.0413602	0.0616355	-0.671045	0.502192	0.997679
Tsfm	143.118	-0.0761524	0.113787	-0.669255	0.503333	0.997679
Hacd3	103.524	0.0835128	0.124925	0.668501	0.503814	0.997679
Dynlt3	276.406	-0.0935588	0.140297	-0.666861	0.504861	0.997679
Gas6	254.985	-0.0580051	0.0871046	-0.665925	0.505459	0.997679
Capns1	864.559	0.0412161	0.0619284	0.665543	0.505703	0.997679
Dmxl1	159.023	-0.0629825	0.0946859	-0.665172	0.50594	0.997679
Ahcyl1	158.406	0.0688482	0.103631	0.664358	0.506461	0.997679
Snhg20	148.973	0.0973604	0.146595	0.664146	0.506597	0.997679
Adssl1	1753.85	0.0404715	0.0609397	0.664124	0.506611	0.997679
Col1a2	373.548	-0.172683	0.260055	-0.664024	0.506675	0.997679
Gsn	1126.03	0.0829534	0.125192	0.662612	0.507579	0.997679
Zfp639	225.895	0.0587954	0.0887414	0.662547	0.507621	0.997679
Ddost	145.526	0.075251	0.113592	0.66247	0.50767	0.997679
Mmachc	232.239	0.110251	0.166442	0.662402	0.507714	0.997679
Mybph	176.391	0.113482	0.171415	0.662031	0.507952	0.997679
Rps11	774.215	-0.0602447	0.0911256	-0.661117	0.508537	0.997679
Ciao2a	263.572	-0.0749237	0.113332	-0.661097	0.50855	0.997679
Rpl34	489.235	-0.0681561	0.103182	-0.66054	0.508907	0.997679
Birc2	104.102	0.0820323	0.124193	0.660524	0.508918	0.997679
Mkln1	272.618	0.0518241	0.0784768	0.660375	0.509013	0.997679
Adamtsl5	217.07	-0.0675675	0.102327	-0.660312	0.509054	0.997679
Fktn	168.511	-0.0679109	0.103118	-0.658577	0.510168	0.997679
Tex261	147.479	-0.0710227	0.107997	-0.657638	0.510771	0.997679
Tmem167	171.016	-0.0711232	0.108245	-0.657059	0.511143	0.997679
Alkbh3	208.259	0.0643775	0.0980299	0.656713	0.511366	0.997679
Lims1	234.641	-0.0554402	0.0844405	-0.656559	0.511465	0.997679
Mbnl1	702.123	-0.0399705	0.0608822	-0.656521	0.511489	0.997679
Gnb5	137.28	0.0757992	0.115474	0.656421	0.511554	0.997679
Sema3c	209.128	-0.0918946	0.140052	-0.656146	0.51173	0.997679
Pigp	368.211	0.0673343	0.102682	0.655753	0.511983	0.997679
Ttc14	130.947	-0.0719519	0.109727	-0.655737	0.511993	0.997679
Abcd2	151.729	-0.0660757	0.100813	-0.655429	0.512192	0.997679
Tefm	183.664	0.0904124	0.137957	0.655366	0.512232	0.997679
Bmi1	213.502	0.0579623	0.0884428	0.655365	0.512233	0.997679
Nop14	102.804	-0.0788086	0.120337	-0.654901	0.512531	0.997679
Iscu	458.014	0.0689423	0.105316	0.65462	0.512712	0.997679
Hnrnpm	444.746	0.0480681	0.0734546	0.654393	0.512859	0.997679
Grsf1	415.06	0.0655135	0.100203	0.653806	0.513237	0.997679
Pdpk1	139.723	-0.0741403	0.113421	-0.653671	0.513324	0.997679
Srp14	544.568	0.0481033	0.0736811	0.652858	0.513848	0.997679
Cst3	2979.85	0.0551	0.0844333	0.652586	0.514023	0.997679
Skp1	671.745	-0.0437892	0.0671178	-0.652423	0.514128	0.997679
Snrpf	144.209	0.0704553	0.108324	0.650414	0.515425	0.997679
Vps36	206.855	-0.0627133	0.0964447	-0.650251	0.51553	0.997679
Brcc3	194.028	-0.0734619	0.113047	-0.649832	0.5158	0.997679
Chchd7	497.517	-0.0441394	0.0679632	-0.64946	0.516041	0.997679
Pigyl	226.993	-0.0772555	0.118954	-0.649458	0.516043	0.997679
Cdc5l	226.113	0.0573484	0.0883502	0.649103	0.516272	0.997679
Eif4g2	705.198	-0.047882	0.0738638	-0.648248	0.516825	0.997679
Fbxo6	162.85	0.076884	0.118739	0.647503	0.517306	0.997679
Oat	763.099	-0.0695393	0.107397	-0.6475	0.517308	0.997679
Churc1	328.73	-0.0566345	0.0874727	-0.647454	0.517338	0.997679
Dhx36	159.705	-0.0661628	0.102199	-0.647395	0.517376	0.997679
Ptp4a3	332.239	-0.0851138	0.131491	-0.647297	0.51744	0.997679
Azin1	112.603	-0.0838064	0.129526	-0.647023	0.517617	0.997679
Zmym5	326.516	-0.0591521	0.0914442	-0.646865	0.517719	0.997679
H1f0	239.661	0.0854323	0.132189	0.646287	0.518093	0.997679
Nsmce1	187.172	-0.0827537	0.128115	-0.645933	0.518323	0.997679
Tra2b	151.775	0.0691166	0.10701	0.645889	0.518351	0.997679
Cox7a1	2042.45	0.0397496	0.0615906	0.645385	0.518678	0.997679
Thyn1	127.522	-0.0875204	0.135732	-0.644804	0.519054	0.997679
Akap11	135.754	0.0719919	0.111655	0.64477	0.519077	0.997679
Serinc3	290.65	-0.0869491	0.134932	-0.64439	0.519323	0.997679
Rnf130	292.105	0.0524883	0.081518	0.643886	0.51965	0.997679
C1qbp	497.63	0.0656956	0.102224	0.642662	0.520443	0.997679
Rpl18	192.704	0.0639137	0.099464	0.642582	0.520496	0.997679
Ttc32	146.152	-0.0732344	0.114104	-0.641819	0.520991	0.997679
Mif	458.825	0.0465426	0.0725304	0.641698	0.521069	0.997679
Cox6a1	603.181	0.0469475	0.0731816	0.641521	0.521184	0.997679
Pgm1	538.292	0.0499038	0.0778234	0.641244	0.521364	0.997679
Atp6v1a	121.294	0.0796239	0.124173	0.641235	0.52137	0.997679
Ky	379.33	0.0713625	0.111386	0.640677	0.521733	0.997679
Rnf20	125.988	0.0922435	0.144099	0.640139	0.522082	0.997679
Sppl2a	211.009	-0.0598439	0.0934908	-0.640105	0.522105	0.997679
Vapa	338.874	-0.0474404	0.0741584	-0.639717	0.522357	0.997679
Pdlim7	570.875	-0.0488009	0.0762972	-0.639616	0.522422	0.997679
Pithd1	114.162	0.0824636	0.128987	0.639316	0.522617	0.997679
Nek7	554.987	0.0404808	0.0633343	0.639161	0.522718	0.997679
Eif2d	106.04	-0.081777	0.12796	-0.639082	0.522769	0.997679
Gpatch8	237.7	-0.0547947	0.085878	-0.638053	0.523439	0.997679
Commd4	123.51	-0.0676775	0.106178	-0.637399	0.523865	0.997679
Tmem30a	216.125	-0.0625396	0.0981555	-0.637148	0.524028	0.997679
Copz1	119.751	-0.071944	0.112949	-0.63696	0.524151	0.997679
Mcur1	279.658	0.0658583	0.103449	0.636625	0.524369	0.997679
Cfh	256.501	0.0845558	0.132848	0.636488	0.524459	0.997679
Ppig	276.256	0.0595221	0.0936095	0.635855	0.524871	0.997679
Diablo	206.496	0.0603137	0.0950141	0.634787	0.525567	0.997679
Pfn1	331.943	-0.0688642	0.108492	-0.63474	0.525598	0.997679
Sdhaf4	399.712	-0.064555	0.101704	-0.634735	0.525601	0.997679
Kcnj11	111.929	0.083956	0.132303	0.634574	0.525706	0.997679
Rnf11	326.575	-0.0557868	0.0880221	-0.633782	0.526223	0.997679
Kars	148.428	-0.0651189	0.102792	-0.6335	0.526407	0.997679
Prkaa1	106.141	-0.0925803	0.146188	-0.633298	0.526539	0.997679
Ano1	109.991	-0.0808305	0.12765	-0.633221	0.526589	0.997679
Tmed10	464.943	0.0464021	0.0733008	0.633036	0.52671	0.997679
Mrpl46	228.13	0.0757424	0.11968	0.632876	0.526815	0.997679
Slc25a39	160.774	-0.0668436	0.105726	-0.632236	0.527233	0.997679
Slk	186.992	0.0692582	0.109587	0.631991	0.527393	0.997679
Cuedc2	263.137	0.0606095	0.0959849	0.631449	0.527747	0.997679
Sorl1	358.212	0.0519199	0.0822329	0.631376	0.527795	0.997679
Cyb5b	273.672	0.0609495	0.0965803	0.631075	0.527991	0.997679
Tmbim4	369.084	0.0521994	0.0827665	0.630683	0.528248	0.997679
Arih1	157.507	-0.0656743	0.104156	-0.630535	0.528345	0.997679
Pdcd6ip	124.124	-0.0702993	0.111494	-0.630518	0.528356	0.997679
Larp1b	206.72	-0.0581879	0.0923231	-0.630263	0.528522	0.997679
Napg	192.247	-0.0730535	0.115995	-0.629798	0.528827	0.997679
Adipor2	401.248	0.0535737	0.0850963	0.629566	0.528979	0.997679
Bmp6	110.453	-0.0804838	0.12798	-0.628879	0.529428	0.997679
Gmpr	909.392	-0.0755137	0.12012	-0.628652	0.529577	0.997679
Imp3	268.757	-0.0505082	0.0803664	-0.628475	0.529693	0.997679
Ank3	419.955	0.053917	0.0858048	0.628368	0.529763	0.997679
Rgcc	283.148	-0.0668501	0.106455	-0.627968	0.530025	0.997679
Ahnak	543.805	-0.0813844	0.129757	-0.627209	0.530522	0.997679
Zeb1	158.351	-0.0626539	0.10021	-0.625224	0.531824	0.997679
Tmco1	462.036	0.048305	0.0772653	0.625183	0.531851	0.997679
Mapt	101.915	0.0820377	0.131256	0.625019	0.531959	0.997679
Abhd11	128.872	0.0926679	0.148309	0.624828	0.532084	0.997679
Itm2a	252.273	-0.0604565	0.0967858	-0.624643	0.532206	0.997679
Med21	184.72	-0.0651624	0.10442	-0.624041	0.532601	0.997679
Endog	338.392	-0.0593964	0.0951851	-0.624009	0.532622	0.997679
Efcab14	170.138	-0.0657	0.105387	-0.623419	0.533009	0.997679
Mtor	118.067	0.0742396	0.119195	0.622839	0.53339	0.997679
Hrc	835.722	-0.0574551	0.092366	-0.622037	0.533917	0.997679
Ssr2	144.995	-0.0665051	0.10702	-0.621427	0.534318	0.997679
Nisch	194.348	-0.0649838	0.104656	-0.620925	0.534649	0.997679
Tbca	256.144	-0.0544081	0.0876389	-0.620822	0.534717	0.997679
Strn3	403.563	-0.0430679	0.0694277	-0.620327	0.535042	0.997679
Dnajc15	675.326	0.0559682	0.0902622	0.620063	0.535216	0.997679
Dguok	140.316	0.075106	0.121211	0.619629	0.535502	0.997679
Hbb-bs	2379.83	-0.261481	0.422	-0.619623	0.535506	0.997679
Lamp2	262.557	0.0565177	0.0913236	0.618873	0.536	0.997679
Isca2	342.411	0.0579397	0.0936381	0.618761	0.536074	0.997679
Lias	229.998	0.0539877	0.0872752	0.618592	0.536185	0.997679
Maob	205.993	0.0619649	0.100201	0.618403	0.536309	0.997679
Ostf1	104.209	-0.073533	0.11897	-0.61808	0.536523	0.997679
Ncl	390.963	0.0552154	0.0896959	0.615585	0.538168	0.997679
Cxxc5	107.44	0.0865902	0.140836	0.614829	0.538668	0.997679
Rnf187	426.226	0.0515413	0.0838658	0.614569	0.53884	0.997679
Rhoa	214.737	0.0547703	0.0892032	0.613994	0.539219	0.997679
H1f2	243.929	0.0547534	0.0891856	0.613927	0.539264	0.997679
9530068E07Rik	213.184	-0.0605997	0.0988013	-0.613349	0.539645	0.997679
Pick1	180.96	-0.068961	0.112445	-0.613285	0.539688	0.997679
Ankrd33b	143.944	0.0635298	0.103591	0.613275	0.539694	0.997679
Mgrn1	117.462	-0.0734798	0.119841	-0.613142	0.539783	0.997679
Fbxo3	368	-0.0546053	0.0890602	-0.613128	0.539792	0.997679
Idh3a	1491.29	0.0454481	0.0741268	0.613113	0.539802	0.997679
Nhp2	243.749	0.0617748	0.100802	0.612834	0.539986	0.997679
Lrrfip2	336.443	0.0531303	0.0867644	0.612351	0.540306	0.997679
Gsta4	345.646	0.103468	0.168995	0.612253	0.54037	0.997679
Cd59a	653.886	0.0560746	0.0917194	0.611371	0.540954	0.997679
Sdr39u1	327.096	-0.0504474	0.0826105	-0.610666	0.541421	0.997679
Tsen34	141.874	-0.0688722	0.112803	-0.610552	0.541496	0.997679
Kifap3	259.327	-0.0522344	0.0855863	-0.610312	0.541655	0.997679
Dtd1	140.63	-0.0606268	0.0993873	-0.610005	0.541858	0.997679
Clpb	182.627	-0.0609536	0.0999505	-0.609838	0.541969	0.997679
Actr10	236.398	-0.055926	0.091837	-0.60897	0.542544	0.997679
Mpdz	221.185	-0.0585866	0.0963961	-0.607769	0.54334	0.997679
Timm13	810.544	-0.033131	0.0545191	-0.607694	0.54339	0.997679
Tmed9	539.422	0.0583819	0.0960851	0.607606	0.543449	0.997679
Tma7	198.936	-0.0702659	0.115804	-0.606765	0.544007	0.997679
Gkap1	131.18	-0.0689436	0.11367	-0.606527	0.544165	0.997679
Rpl30	181.961	-0.0766591	0.126409	-0.606438	0.544224	0.997679
Ctbp1	294.582	0.0441608	0.0728356	0.606307	0.544311	0.997679
Atp1b3	201.871	-0.0742152	0.122479	-0.605942	0.544554	0.997679
Mrpl4	176.298	0.0795588	0.131488	0.605065	0.545136	0.997679
Dap3	281.944	0.0480595	0.0795911	0.60383	0.545956	0.997679
Scfd1	103.244	-0.081978	0.135773	-0.603785	0.545987	0.997679
Nos1	272.222	0.0687678	0.113937	0.603559	0.546137	0.997679
Jkamp	102.158	-0.0886067	0.146821	-0.603501	0.546175	0.997679
Clk4	299.118	-0.0461006	0.0764588	-0.602946	0.546545	0.997679
Safb	113.314	0.0764218	0.126769	0.602843	0.546613	0.997679
Ecpas	473.75	0.0477934	0.0793877	0.602025	0.547158	0.997679
Lypla1	204.899	-0.0721553	0.119857	-0.60201	0.547167	0.997679
Pcp4l1	267.049	0.0870828	0.144731	0.601686	0.547383	0.997679
Cdpf1	107.472	0.0798502	0.132719	0.60165	0.547407	0.997679
Hsph1	220.811	-0.110421	0.183657	-0.601237	0.547682	0.997679
Cct3	296.163	0.045066	0.0750576	0.600419	0.548227	0.997679
Pdlim5	1495.2	0.0634264	0.105662	0.600277	0.548321	0.997679
Chmp5	185.98	-0.0694599	0.11588	-0.599414	0.548897	0.997679
Rtn4	2451.98	-0.0614197	0.102755	-0.59773	0.55002	0.997679
Snhg3	144.756	0.0668473	0.111928	0.597235	0.550351	0.997679
Zmiz1	351.602	-0.0719949	0.120575	-0.597096	0.550443	0.997679
Bsg	1244.9	0.0392188	0.0657305	0.596661	0.550734	0.997679
Hnrnpa2b1	1291.57	-0.0357432	0.0600143	-0.595578	0.551457	0.997679
Cacna1s	568.08	-0.0576009	0.0968397	-0.594807	0.551972	0.997679
Tnik	124.274	-0.0673342	0.113222	-0.594707	0.552039	0.997679
Epdr1	570.485	0.0747522	0.125778	0.594317	0.5523	0.997679
Tbx15	1797.64	0.043929	0.0739693	0.593881	0.552591	0.997679
Czib	256.137	-0.0553435	0.093203	-0.593796	0.552649	0.997679
G0s2	724.304	-0.0757183	0.127638	-0.593227	0.553029	0.997679
Pln	867.439	0.0657523	0.110917	0.592806	0.553311	0.997679
Capzb	415.703	0.0445899	0.0752338	0.592684	0.553392	0.997679
Slc25a36	132.778	-0.0923279	0.155983	-0.59191	0.553911	0.997679
Rock2	215.694	-0.0640345	0.108213	-0.591745	0.554021	0.997679
Epas1	640.207	-0.062447	0.105552	-0.591624	0.554103	0.997679
Itsn1	239.707	0.0629658	0.106585	0.590759	0.554682	0.997679
Bclaf1	217.522	0.069826	0.118247	0.59051	0.554849	0.997679
Ifngr1	103.977	-0.0860074	0.145679	-0.590389	0.55493	0.997679
Slmap	194.117	0.0622709	0.105493	0.590284	0.555	0.997679
Btf3	125.278	0.0646377	0.109629	0.589604	0.555456	0.997679
Rabgap1	204.021	0.0581243	0.0986076	0.589451	0.555559	0.997679
Mtrex	151.907	-0.061703	0.104768	-0.588951	0.555894	0.997679
Hnrnpk	290.887	-0.0471231	0.0800898	-0.588378	0.556279	0.997679
Polb	275.553	-0.0506635	0.0861865	-0.587835	0.556643	0.997679
Mrps6	126.851	-0.0839697	0.142853	-0.587805	0.556663	0.997679
Tex2	142.957	-0.0671636	0.114266	-0.587782	0.556679	0.997679
Sf1	184.273	-0.0558562	0.0951177	-0.587233	0.557047	0.997679
Sar1a	696.925	-0.041092	0.0700804	-0.586355	0.557637	0.997679
Prdx4	150.3	0.0676906	0.115525	0.585939	0.557917	0.997679
Lnpep	179.772	0.0787404	0.134554	0.585197	0.558415	0.997679
Tgfb2	107.894	0.0674122	0.11543	0.584008	0.559215	0.997679
Hsd17b10	528.884	0.0420772	0.0720611	0.583909	0.559281	0.997679
Rarres2	232.77	-0.0658236	0.112801	-0.583536	0.559533	0.997679
Exosc9	139.606	-0.074656	0.128236	-0.582178	0.560447	0.997679
Clpp	397.578	0.0506483	0.0870546	0.5818	0.560701	0.997679
Rap1b	182.857	0.0626793	0.107754	0.581688	0.560777	0.997679
Cbr4	228.006	0.0681829	0.117282	0.581361	0.560997	0.997679
Mfsd6	123.232	-0.0723866	0.124523	-0.581311	0.561031	0.997679
Pcmt1	683.913	0.0407722	0.070171	0.581041	0.561213	0.997679
Adh1	110.577	-0.195048	0.335716	-0.580992	0.561246	0.997679
Mtif2	162.042	-0.0871884	0.150318	-0.580027	0.561897	0.997679
Cyb5r3	195.199	-0.0630799	0.108754	-0.580024	0.561899	0.997679
Tpd52l2	278.917	0.0451553	0.0779731	0.579113	0.562513	0.997679
Ahsa1	164.707	0.0799699	0.138274	0.578344	0.563032	0.997679
Hipk3	267.862	-0.0600962	0.103916	-0.578318	0.56305	0.997679
Poldip2	189.46	0.0576897	0.0997789	0.578175	0.563146	0.997679
Eif4h	327.6	-0.0433007	0.0749256	-0.577916	0.563321	0.997679
Ccdc127	178.198	-0.0615739	0.106558	-0.577847	0.563367	0.997679
Reep3	115.911	-0.0687519	0.118996	-0.577764	0.563424	0.997679
Ormdl3	114.576	-0.0690175	0.119499	-0.577556	0.563564	0.997679
Psma2	796.029	-0.0370422	0.0641396	-0.577524	0.563586	0.997679
Slc44a2	105.418	-0.0931553	0.161327	-0.577431	0.563649	0.997679
Lmo7	273.531	-0.0559751	0.0969741	-0.577217	0.563793	0.997679
Ldb3	1920.01	-0.0635509	0.110185	-0.576768	0.564097	0.997679
Atp1b1	3333.92	0.0521816	0.0905072	0.576547	0.564246	0.997679
Asph	574.729	0.0418347	0.0725736	0.576444	0.564315	0.997679
Eif3a	493.803	-0.0407971	0.0708177	-0.576087	0.564556	0.997679
Wdr37	116.987	0.0841548	0.146324	0.575126	0.565206	0.997679
Ank2	173	0.0667827	0.116184	0.574802	0.565425	0.997679
Emc2	564.4	-0.06651	0.115837	-0.574168	0.565854	0.997679
H4c8	351.893	-0.0535806	0.0933811	-0.573784	0.566114	0.997679
Sh3bgr	1116.05	-0.0436265	0.076049	-0.573663	0.566196	0.997679
Tcf12	130.973	0.0613097	0.106891	0.573571	0.566258	0.997679
Brd8	105.802	-0.0736543	0.128563	-0.572903	0.566711	0.997679
Psmd4	371.621	0.0478709	0.0835941	0.572659	0.566876	0.997679
Bdh1	200.171	0.0859316	0.150348	0.571551	0.567626	0.997679
P4ha1	116.079	-0.087826	0.153736	-0.571279	0.567811	0.997679
Ssna1	199.223	0.0620454	0.108611	0.571264	0.567821	0.997679
Bckdha	176.532	-0.0522785	0.0915562	-0.570998	0.568001	0.997679
Hmg20b	116.033	-0.0770757	0.134996	-0.570947	0.568036	0.997679
Synm	230.552	-0.068897	0.120673	-0.570938	0.568041	0.997679
Prpf38b	191.739	0.0591003	0.103561	0.57068	0.568217	0.997679
Parl	217.394	0.0639186	0.112065	0.570371	0.568426	0.997679
Mga	120.224	0.0737003	0.129256	0.570188	0.56855	0.997679
Rnf146	195.317	0.0581834	0.10208	0.56998	0.568692	0.997679
Usp15	508.116	-0.040889	0.0717469	-0.569906	0.568742	0.997679
Il6st	340.071	-0.0591596	0.103818	-0.56984	0.568786	0.997679
Dek	288.089	-0.0451717	0.079305	-0.569595	0.568953	0.997679
Dnmt3a	132.896	-0.0735533	0.129204	-0.569279	0.569167	0.997679
Tmod4	911.246	0.0409124	0.0718842	0.569144	0.569259	0.997679
Cox5a	3775.21	0.0611405	0.107854	0.566881	0.570795	0.997679
Snf8	241.835	0.0481355	0.0850672	0.565852	0.571494	0.997679
Tgoln1	126.928	-0.0696642	0.123122	-0.565813	0.571521	0.997679
Gtf2b	130.271	0.0645418	0.114086	0.565729	0.571578	0.997679
Slc25a33	120.69	-0.0842788	0.149009	-0.565597	0.571668	0.997679
Arf4	145.396	-0.0628956	0.11126	-0.565301	0.571869	0.997679
Ndufab1	1018.05	0.0329236	0.0582909	0.564816	0.572199	0.997679
Klhl12	173.146	-0.0561197	0.0995391	-0.563795	0.572893	0.997679
Tmem14c	281.402	-0.0660741	0.117603	-0.561839	0.574226	0.997679
Capza2	690.191	-0.039307	0.069964	-0.561818	0.57424	0.997679
Nudt16	120.8	0.0716192	0.127536	0.561559	0.574416	0.997679
Sec11c	187.176	-0.053168	0.0946839	-0.561532	0.574435	0.997679
Ifitm2	203.058	-0.09493	0.169265	-0.560837	0.574908	0.997679
G3bp2	573.664	-0.0357201	0.0637297	-0.560493	0.575143	0.997679
Sdhaf3	107.642	-0.0855551	0.153151	-0.558633	0.576412	0.997679
Mlip	293.86	-0.0493929	0.0885825	-0.557592	0.577123	0.997679
Wipi2	114.189	-0.0709775	0.12759	-0.556293	0.578011	0.997679
Ly6e	539.191	0.0697425	0.12546	0.555894	0.578284	0.997679
Tmem256	882.307	-0.0415279	0.0747882	-0.555274	0.578707	0.997679
2810004N23Rik	251.091	0.0462625	0.0833319	0.55516	0.578785	0.997679
Serhl	101.7	0.073894	0.13312	0.555094	0.57883	0.997679
Npepps	401.874	0.0593338	0.106981	0.554621	0.579154	0.997679
Grn	102.255	-0.0899701	0.16228	-0.554413	0.579296	0.997679
Otub1	189.129	-0.0494781	0.0892491	-0.554382	0.579317	0.997679
Smim7	647.754	-0.03108	0.0560706	-0.5543	0.579373	0.997679
Hif1an	119.645	0.0654932	0.118182	0.554173	0.579461	0.997679
Dctn6	197.232	0.0646104	0.116608	0.554082	0.579523	0.997679
2210016F16Rik	145.901	0.0571109	0.103075	0.55407	0.579531	0.997679
Rad23a	238.466	0.0474717	0.0856791	0.554064	0.579535	0.997679
Rbm5	289.82	0.049238	0.0889183	0.553744	0.579754	0.997679
Cpsf6	200.768	0.0589298	0.106537	0.55314	0.580168	0.997679
Mlf2	274.532	0.0505984	0.0914886	0.553057	0.580225	0.997679
Surf1	282.62	0.0629614	0.11388	0.552874	0.58035	0.997679
Myl2	1078.89	-0.0634569	0.114861	-0.552467	0.580629	0.997679
Bnip1	197.731	0.0478179	0.0865945	0.552205	0.580808	0.997679
Nosip	148.904	-0.0648305	0.117484	-0.551823	0.58107	0.997679
Mrpl44	234.168	0.0785048	0.14228	0.551763	0.58111	0.997679
H2aj	135.171	-0.0658855	0.119681	-0.550508	0.581971	0.997679
[truncated: 33,685 more rows]

## Sheet: RNAseq_QFs
Gene expression profiling by RNAseq of QFs (Del vs WT)
Gene symbol	baseMean	log2FoldChange	lfcSE	stat	pvalue	padj
Twnk	117.8	2.49941	0.1837	13.606	3.69028e-42	3.35484e-38
Mthfd2	60.6923	2.7053	0.224919	12.0279	2.53539e-33	1.15246e-29
Myl4	146.448	2.19414	0.204544	10.727	7.6034e-27	2.30408e-23
Asns	31.0042	3.40417	0.371787	9.15625	5.37301e-20	1.22115e-16
Crym	59.7656	2.21825	0.244575	9.0698	1.19239e-19	2.168e-16
Lgals3	82.9229	1.62564	0.189666	8.57106	1.02539e-17	1.55364e-14
Mylk2	246.326	-0.843224	0.126498	-6.66591	2.63031e-11	3.41603e-08
Blvrb	77.4725	1.49083	0.225914	6.5991	4.13668e-11	4.70082e-08
Acox2	6.28626	5.90861	0.903071	6.54279	6.03804e-11	6.09909e-08
Psat1	10.0153	3.43857	0.561541	6.12346	9.15635e-10	7.78335e-07
Ttll7	463.23	-0.725112	0.118502	-6.11898	9.41776e-10	7.78335e-07
Tnnt2	76.0967	1.64766	0.271625	6.06593	1.31192e-09	9.93886e-07
Fgf21	9.81683	3.69704	0.625432	5.91119	3.39653e-09	2.37522e-06
Chrna1	107.465	1.12369	0.19338	5.8108	6.21764e-09	3.77981e-06
Mrln	414.457	-0.676869	0.116495	-5.81029	6.23663e-09	3.77981e-06
Pdlim5	1241.44	-0.595233	0.102713	-5.7951	6.8279e-09	3.87953e-06
Vmn2r3	7.4454	5.6618	0.984127	5.75311	8.76145e-09	4.68532e-06
Mss51	169.12	-1.32626	0.23801	-5.5723	2.51394e-08	1.26968e-05
Car6	4.42292	5.42747	0.974811	5.56771	2.58105e-08	NA
Cnksr1	50.1975	-1.37282	0.24717	-5.55413	2.78992e-08	1.3349e-05
Gdf15	8.69506	4.48207	0.816923	5.48653	4.09897e-08	1.86319e-05
Esd	224.86	0.729616	0.134934	5.40721	6.40144e-08	2.77122e-05
Eef1a1	58.4122	0.911402	0.171018	5.32927	9.86077e-08	4.07474e-05
Gm36827	7.28387	4.6581	0.882596	5.27773	1.30797e-07	5.16987e-05
Cmya5	1814.07	-0.377052	0.0727464	-5.18311	2.18221e-07	8.26603e-05
1700001O22Rik	10.491	-2.52769	0.496214	-5.09396	3.50662e-07	0.000127515
Sorbs2	88.3157	-0.868322	0.17306	-5.01746	5.23597e-07	0.000183078
Rbfox1	312.199	-0.633981	0.126942	-4.99424	5.90664e-07	0.000198879
Fam227b	3.01366	4.87048	0.983604	4.95167	7.35796e-07	NA
Mef2a	508.348	-0.311183	0.0640143	-4.86115	1.16707e-06	0.000378923
Tenm4	8.6611	3.60854	0.761477	4.73887	2.1491e-06	0.000664977
Acss2	71.266	1.13777	0.240308	4.73464	2.1944e-06	0.000664977
Prr32	2.56475	4.62536	0.977023	4.73414	2.19986e-06	NA
Cyb5r1	79.5675	0.986849	0.211099	4.67482	2.94206e-06	0.000862783
Rora	356.709	-0.481374	0.103951	-4.63077	3.64317e-06	0.001035
Vat1l	2.49927	4.58389	0.991267	4.62427	3.75913e-06	NA
Tppp3	29.2162	1.10065	0.239393	4.59767	4.27239e-06	0.00117698
Sctr	75.9571	-0.769547	0.168621	-4.56376	5.02448e-06	0.00134346
Mybpc2	2941	-0.463066	0.102302	-4.52644	5.9985e-06	0.00151715
Cxcl13	45.6224	-2.90152	0.641063	-4.52611	6.00787e-06	0.00151715
Napb	55.51	-1.04554	0.232513	-4.49668	6.90216e-06	0.00165779
Slc25a5	275.526	0.886883	0.197267	4.49584	6.92951e-06	0.00165779
Pde4b	148.246	-0.715382	0.160007	-4.47093	7.78799e-06	0.0018154
Scd1	353.735	3.02029	0.677646	4.45704	8.30994e-06	0.00188864
Myo18a	175.307	-0.596425	0.134554	-4.43261	9.3098e-06	0.00201801
Eif4g3	317.244	-0.784984	0.177105	-4.4323	9.32312e-06	0.00201801
Trib3	5.95073	3.06414	0.69286	4.42245	9.75894e-06	0.00206322
Rilpl1	504.901	-0.530457	0.120349	-4.40766	1.04495e-05	0.00215902
Rbp4	83.583	3.25211	0.7436	4.37347	1.22289e-05	0.0024705
Adtrp	3.34254	4.46469	1.02687	4.34786	1.37472e-05	NA
Retn	266.133	3.41637	0.788177	4.33452	1.46079e-05	0.00288697
Cd68	14.8691	1.49622	0.345745	4.32751	1.50802e-05	0.00291689
Ube2b	1498.23	-0.355626	0.082336	-4.3192	1.56597e-05	0.00296588
Hspe1	198.159	0.410813	0.0953498	4.30849	1.64376e-05	0.00301391
Gstt1	38.6901	1.02803	0.23871	4.30663	1.65763e-05	0.00301391
Gm13478	2.08825	4.33986	1.008	4.30541	1.66677e-05	NA
Agpat2	141.264	3.23967	0.754086	4.29615	1.7379e-05	0.00309789
Tmem100	30.1224	-0.995673	0.235676	-4.22476	2.392e-05	0.00418187
Tspan8	187.1	-0.630861	0.150616	-4.18852	2.80774e-05	0.00481607
Cd24a	376.444	-0.517923	0.124562	-4.15795	3.2112e-05	0.00540611
Herc2	115.723	-0.498982	0.120308	-4.14754	3.3607e-05	0.0054314
Aacs	7.90713	3.14032	0.75717	4.14745	3.36199e-05	0.0054314
Retnla	288.812	1.38516	0.334416	4.14203	3.4424e-05	0.0054314
Hsd17b12	49.9188	2.58842	0.625841	4.1359	3.53562e-05	0.0054314
Slc40a1	52.9817	-1.40021	0.338571	-4.13563	3.53975e-05	0.0054314
Tuba8	334.339	-0.487972	0.118113	-4.13139	3.60583e-05	0.0054314
Ctss	38.3559	1.08814	0.263541	4.12894	3.64444e-05	0.0054314
Art5	73.8536	-0.582988	0.141478	-4.1207	3.77727e-05	0.00553857
Ccnd2	46.9411	1.2818	0.311505	4.11485	3.87434e-05	0.00559073
Enpp2	54.0415	1.09614	0.266812	4.1083	3.98578e-05	0.00566167
Fasn	165.738	3.55043	0.873137	4.06629	4.7767e-05	0.00658553
Psmd7	1048.64	-0.371072	0.0912603	-4.06608	4.78105e-05	0.00658553
Tango2	162.689	-0.803251	0.197735	-4.06227	4.85981e-05	0.0065941
Gm19410	4.72451	2.92878	0.726713	4.03018	5.57349e-05	NA
Gm36756	6.43211	2.06051	0.51217	4.02309	5.74404e-05	0.00761766
Ero1l	8.96847	1.66928	0.415414	4.01837	5.86029e-05	0.00761766
Dcaf6	196.9	-0.450124	0.112122	-4.01461	5.9545e-05	0.00761766
Acaca	20.9283	2.78039	0.692974	4.01226	6.01405e-05	0.00761766
Phgdh	5.76759	2.79759	0.697392	4.01151	6.03313e-05	0.00761766
Tnfaip8	13.1768	1.44486	0.360885	4.00365	6.23716e-05	0.00776739
Chrnd	4.057	3.33783	0.834134	4.00156	6.29276e-05	NA
Rab2a	879.476	-0.362641	0.0907753	-3.99493	6.47127e-05	0.00795004
Prune2	20.1009	1.17987	0.29591	3.98725	6.68445e-05	0.00810245
Dusp13	134.859	-0.576958	0.145361	-3.96913	7.21342e-05	0.00861732
S100a11	23.8875	1.3531	0.341146	3.96633	7.2988e-05	0.00861732
Sfxn1	38.9106	2.2767	0.579763	3.92696	8.60279e-05	0.0100267
Trim63	579.428	-1.34412	0.345097	-3.89492	9.82324e-05	0.0113042
Fads3	8.18617	2.25463	0.580357	3.8849	0.000102371	0.0116331
Slc7a2	34.9928	-1.50904	0.389144	-3.87786	0.00010538	0.0118272
Dlg2	2.20555	3.87979	1.00219	3.8713	0.000108256	NA
Etl4	88.468	-0.687437	0.178091	-3.86003	0.000113371	0.012569
H2-Q10	28.3198	4.03608	1.04951	3.84567	0.000120224	0.0131367
Myh8	7.73439	1.90837	0.496542	3.84332	0.000121382	0.0131367
Tmem45b	52.4809	4.13623	1.08019	3.82916	0.00012858	0.0137107
Cd1d1	17.946	3.35749	0.877312	3.82702	0.000129702	0.0137107
Cstb	91.5517	0.556962	0.145752	3.82131	0.000132747	0.0138713
Myh4	5758.53	-0.434186	0.113999	-3.80868	0.000139712	0.0143204
Tac4	2.07275	4.31561	1.13356	3.80712	0.000140593	NA
Gaa	146.362	-0.532796	0.140075	-3.80364	0.000142583	0.0143204
Prkar2b	29.1071	4.75225	1.24963	3.80291	0.000143005	0.0143204
Cdkn2aipnl	79.5823	-0.645817	0.169848	-3.80232	0.000143346	0.0143204
Nupr1	121.632	1.02229	0.269155	3.79813	0.000145789	0.0144062
Efemp1	25.1443	1.13874	0.30009	3.79468	0.000147833	0.014451
Spg21	26.0096	1.15593	0.305003	3.78991	0.0001507	0.0145746
Cox8a	460.149	0.802887	0.212103	3.78536	0.000153489	0.014688
Pvalb	3773.91	-0.3501	0.092611	-3.78033	0.000156623	0.0147487
Lpgat1	62.5581	0.70341	0.186239	3.77692	0.000158783	0.0147487
Cidea	39.9153	3.68036	0.974676	3.77598	0.000159378	0.0147487
Slc16a3	55.253	-0.781944	0.207189	-3.77406	0.000160612	0.0147487
Ubc	662.562	-0.799783	0.212454	-3.76451	0.000166877	0.0151708
Elovl6	85.2741	3.83727	1.02119	3.75764	0.00017152	0.0153966
Tekt1	21.5834	-1.3114	0.349205	-3.75538	0.000173076	0.0153966
Orm1	41.0795	3.61807	0.964153	3.75259	0.00017502	0.0153966
Sar1b	1390.25	-0.281909	0.0752078	-3.7484	0.000177965	0.0153966
Anxa2	142.272	0.785798	0.20969	3.74743	0.000178653	0.0153966
Ubb	1178.78	-0.358294	0.0956416	-3.74622	0.000179522	0.0153966
Oat	151.829	-0.424924	0.113525	-3.74299	0.000181844	0.01545
Tmem37	368.526	-1.27871	0.342613	-3.73222	0.000189799	0.0159765
Map1lc3b	459.87	-0.471519	0.126473	-3.72822	0.000192834	0.0160831
Phkb	493.879	-0.279193	0.0749658	-3.72427	0.000195878	0.0161884
Fbxo32	436.881	-1.41305	0.380305	-3.71557	0.000202747	0.0166051
Clic4	37.3459	0.766549	0.206685	3.70877	0.000208266	0.0169049
Hes6	16.6996	1.1665	0.3161	3.6903	0.000223989	0.0180202
Tmem176b	48.1849	0.727953	0.198031	3.67596	0.00023696	0.0188119
Chrng	1.97296	3.68814	1.00357	3.67503	0.000237822	NA
Mrap	21.5782	3.35891	0.91402	3.67487	0.000237969	0.0188119
Faap20	9.01991	1.52571	0.416906	3.65961	0.000252604	0.0197967
Necab2	2.01079	3.72429	1.01991	3.65159	0.000260624	NA
Samd4	202.163	-0.475315	0.130589	-3.63978	0.000272875	0.0210491
Slc25a39	83.2565	0.572826	0.15753	3.6363	0.000276581	0.0210491
G0s2	252.594	1.27952	0.35191	3.63593	0.000276976	0.0210491
Adipoq	300.161	3.1562	0.869109	3.63153	0.000281741	0.0210491
Thrsp	483.212	2.59697	0.715195	3.63113	0.000282182	0.0210491
Sln	648.27	0.681655	0.187739	3.63086	0.000282475	0.0210491
Gm47782	2.54415	3.52244	0.970778	3.62847	0.000285102	NA
Mstn	54.0526	-0.719509	0.198682	-3.62142	0.000292991	0.0216551
Psma4	541.002	-0.292949	0.0810499	-3.61443	0.000301008	0.0220683
Gars	117.009	0.5567	0.154338	3.60702	0.000309737	0.0224609
Tkt	31.4261	2.5757	0.71434	3.60571	0.000311305	0.0224609
Odf3l2	13.358	-2.75897	0.766751	-3.59826	0.000320352	0.0229316
Tnnc1	123.335	2.28434	0.635291	3.59574	0.000323474	0.0229742
Malsu1	518.249	-0.349738	0.0973278	-3.5934	0.000326391	0.0230017
Psmd1	598.889	-0.434242	0.121453	-3.57538	0.000349724	0.0244098
Arfgap2	87.4841	-0.522302	0.146186	-3.57287	0.000353095	0.0244098
Map4	668.797	-0.382052	0.106961	-3.57188	0.000354427	0.0244098
Itih5	38.0725	1.07217	0.302308	3.54661	0.000390219	0.0266728
Lrrc51	14.7343	1.05351	0.298117	3.53387	0.000409524	0.027645
Asb2	346.541	-0.633319	0.179247	-3.53322	0.000410524	0.027645
Pygl	28.2564	3.1708	0.899403	3.52544	0.000422773	0.0282605
Zranb1	126.443	-0.625975	0.177701	-3.52263	0.000427292	0.0283541
Psmc3	541.171	-0.271944	0.0772468	-3.52045	0.00043081	0.0283804
Serbp1	984.195	-0.206765	0.0588198	-3.51522	0.000439385	0.0284425
Npc2	228.784	0.905635	0.257693	3.51439	0.000440766	0.0284425
Mt2	110.788	0.964467	0.274451	3.51416	0.000441139	0.0284425
Gale	3.23249	3.90174	1.11397	3.50256	0.000460817	NA
Psmc1	291.05	-0.334519	0.0955725	-3.50016	0.000464981	0.0296907
Pgrmc1	16.8589	1.21213	0.346606	3.49714	0.00047028	0.0296907
Arxes2	27.4659	4.16057	1.18971	3.49713	0.000470295	0.0296907
Eif5b	1029.76	-0.269731	0.077292	-3.48977	0.000483437	0.0303099
Psmb2	705.406	-0.24957	0.0717149	-3.48003	0.000501364	0.0312185
Dhrs7	63.8765	0.665757	0.191617	3.47442	0.000511953	0.0315391
Atf5	10.428	1.32863	0.382489	3.47364	0.000513451	0.0315391
Micos13	270.225	0.317774	0.0916062	3.46891	0.000522568	0.0318837
Adamts5	44.6891	0.793227	0.229182	3.46112	0.000537941	0.0326028
Mllt11	132.536	-0.676525	0.195878	-3.4538	0.000552739	0.0332559
Tuba1b	29.5799	1.03227	0.299165	3.45049	0.000559571	0.0332559
Clip1	684.169	-0.674999	0.195627	-3.45043	0.00055969	0.0332559
Cdkn3	2.50015	3.48842	1.01532	3.43578	0.000590855	NA
Gsk3b	225.547	-0.495847	0.144447	-3.43272	0.000597548	0.0352747
Cdo1	54.8599	3.22623	0.942746	3.42216	0.00062126	0.0364379
Smoc1	5.05608	3.30465	0.966289	3.41994	0.00062634	NA
Gm15446	18.2618	-0.917187	0.26833	-3.41813	0.000630525	0.0365231
Filip1	175.463	-0.656773	0.192149	-3.41804	0.000630748	0.0365231
Zrsr2	76.6106	-0.506158	0.148229	-3.4147	0.000638528	0.0367396
Fcer1g	70.3688	0.868651	0.254577	3.41214	0.000644552	0.036853
Thyn1	81.964	0.566645	0.166517	3.40293	0.000666666	0.0378791
Abi3bp	85.8941	0.542183	0.159478	3.39973	0.000674519	0.0380873
Fkbp2	54.4394	0.873302	0.25704	3.39754	0.000679948	0.0381568
Apoc1	45.1668	3.32783	0.980546	3.39385	0.00068918	0.0384377
mt-Tp	12.4213	1.36651	0.403049	3.39042	0.000697847	0.0385573
Actn3	1781.75	-0.300817	0.0887504	-3.38947	0.000700276	0.0385573
Cd63	425.803	0.385935	0.113949	3.38691	0.000706846	0.0385573
Tfdp2	149.337	-0.68145	0.201235	-3.38635	0.00070829	0.0385573
Plekha3	7.17473	1.51216	0.446883	3.38379	0.000714929	0.0386192
Ifi27l2a	451.09	2.59628	0.76753	3.38264	0.000717924	0.0386192
Aldh1a7	22.9145	3.76895	1.11664	3.37525	0.000737487	0.0392803
Rpl37	154.627	0.355909	0.105463	3.37474	0.000738855	0.0392803
Hnrnpa1	15.1211	-1.0349	0.30691	-3.37199	0.000746267	0.0394437
Plaa	71.7711	-0.636491	0.189367	-3.36116	0.000776172	0.0407872
Golga4	880.49	-0.240896	0.0717209	-3.3588	0.000782819	0.0409
Cog6	84.1785	-0.626877	0.186807	-3.35575	0.000791492	0.0411155
Dnm3	22.5235	-1.03806	0.309484	-3.35417	0.000796032	0.0411155
Adig	70.2304	1.68965	0.503981	3.35262	0.00080051	0.0411155
Tmsb10	36.761	0.797577	0.238545	3.34351	0.00082725	0.0422502
H4c9	58.8074	-0.688067	0.205936	-3.34117	0.000834252	0.0423662
Txlnb	684.535	-0.245779	0.0735943	-3.33965	0.000838842	0.0423662
Tceal8	11.0895	1.26592	0.379275	3.33774	0.000844623	0.0423712
Atp2a1	3673.34	-0.402415	0.120608	-3.33655	0.000848262	0.0423712
Syt11	11.0336	-1.37199	0.411712	-3.33241	0.000860966	0.0427707
A530053G22Rik	11.5225	3.45707	1.03843	3.32914	0.000871153	0.0430416
Trim54	392.864	-0.452299	0.136237	-3.31995	0.000900344	0.0441724
Slc25a10	9.13507	2.3218	0.699832	3.31765	0.000907766	0.0441724
Ttc33	190.221	-0.350365	0.105638	-3.31667	0.000910974	0.0441724
Ciapin1	48.3637	0.557098	0.168069	3.3147	0.00091741	0.0441724
Tfrc	105.028	0.945096	0.285147	3.31442	0.000918335	0.0441724
Klhl40	354.776	-0.387854	0.117078	-3.31278	0.000923752	0.0441991
Dclk1	10.9043	1.32203	0.399615	3.30825	0.000938818	0.0446848
Mrpl19	82.1301	0.449159	0.135964	3.3035	0.000954846	0.0450896
Iah1	33.833	1.13667	0.344154	3.3028	0.000957242	0.0450896
Pparg	12.21	2.75642	0.836251	3.29617	0.000980133	0.0459299
Tlcd1	6.99101	2.34136	0.711466	3.29089	0.000998709	0.0465603
Slc36a2	8.98137	3.68673	1.12199	3.28589	0.00101661	0.0471532
Tsc22d3	260.04	-0.486501	0.148195	-3.28285	0.00102764	0.0474225
Gas7	8.36736	1.49447	0.455481	3.28108	0.00103409	0.0474792
Slfn5	36.495	0.744735	0.227424	3.27466	0.00105791	0.0479749
Anxa1	52.4432	0.990303	0.302422	3.27458	0.0010582	0.0479749
Gpx8	40.4862	1.16121	0.354688	3.27391	0.00106071	0.0479749
Des	544.836	-0.295511	0.0905033	-3.2652	0.00109388	0.0490257
Spryd7	107.761	-0.511298	0.15674	-3.26208	0.00110597	0.0490257
Tmod1	248.009	-0.354869	0.108802	-3.26161	0.00110783	0.0490257
Ddi2	70.1586	-0.627407	0.192376	-3.26136	0.00110878	0.0490257
S100a4	9.39812	1.3493	0.413921	3.25981	0.00111489	0.0490257
Plin2	99.7628	1.58693	0.486873	3.25944	0.0011163	0.0490257
Polb	282.619	-0.270106	0.082948	-3.25634	0.0011286	0.0493273
Lgals12	1.88522	4.14569	1.27397	3.25414	0.00113736	NA
Lgals3bp	23.4739	1.04857	0.322479	3.25157	0.00114768	0.0499213
Serf1	19.1387	0.902928	0.27798	3.24818	0.00116145	0.0502798
Plin1	15.7297	4.33675	1.33595	3.24619	0.00116961	0.0503931
Gm49298	4.35921	2.12739	0.655816	3.24388	0.00117915	NA
Sdcbp	56.3503	0.542544	0.167283	3.24326	0.0011817	0.0506736
Tgfbi	20.4693	0.83385	0.257568	3.23739	0.00120627	0.0511122
Atpif1	328.401	0.340846	0.105323	3.23619	0.00121137	0.0511122
Fbxo31	73.5032	-0.714436	0.2208	-3.23566	0.0012136	0.0511122
S100a10	156.386	0.721423	0.222973	3.23547	0.00121441	0.0511122
Klhl21	72.4252	-0.737343	0.228151	-3.23182	0.00123005	0.0514923
Uchl1	2.70455	3.03579	0.939589	3.23097	0.00123371	NA
Sdc2	21.9088	0.869765	0.26927	3.23008	0.00123755	0.0514923
Pnrc1	220.569	-0.558025	0.172795	-3.22941	0.00124044	0.0514923
Klk1b26	6.99086	-1.74003	0.53904	-3.22802	0.00124652	0.0515097
Dmkn	1.52978	3.8584	1.19653	3.22466	0.00126122	NA
Eps8	25.5134	0.76184	0.236256	3.22463	0.00126133	0.051808
Six4	27.3927	-0.728275	0.225997	-3.22251	0.00127074	0.051808
Acly	54.1378	2.25019	0.698278	3.22248	0.00127084	0.051808
Uggt1	40.5928	-0.640373	0.199114	-3.21612	0.00129937	0.0526316
Sncg	98.2796	1.89193	0.588397	3.2154	0.00130262	0.0526316
Ktn1	933.951	-0.240293	0.0748218	-3.21154	0.00132025	0.0528747
Art3	175.883	-0.460575	0.143413	-3.21154	0.00132027	0.0528747
Hsd11b1	30.4733	2.06322	0.643554	3.20598	0.00134602	0.0536697
Lncbate1	5.38731	4.65575	1.45232	3.20572	0.00134723	NA
Ltc4s	17.3702	1.65097	0.515516	3.20255	0.00136218	0.0540766
Smtnl2	138.633	-0.526371	0.164432	-3.20114	0.00136884	0.054105
Cystm1	635.873	-0.286841	0.0898531	-3.19233	0.00141129	0.0552204
Folr2	14.0237	1.16627	0.365371	3.19201	0.00141286	0.0552204
Nes	21.8465	0.8748	0.274102	3.19152	0.00141528	0.0552204
Psmd12	610.69	-0.311852	0.097788	-3.18907	0.00142732	0.0553129
Saraf	428.305	-0.347266	0.10891	-3.18856	0.00142982	0.0553129
Nnmt	32.8479	2.26825	0.711808	3.18661	0.00143953	0.0553956
Bscl2	41.7701	1.01827	0.319712	3.18497	0.00144769	0.0553956
Pdlim3	682.402	-0.432773	0.135902	-3.18446	0.00145024	0.0553956
Prkar1a	118.623	0.579407	0.182067	3.18238	0.00146071	0.0555618
Map2k3	134.725	-0.568957	0.178941	-3.17958	0.0014749	0.0558678
Prdx4	51.332	0.680043	0.214118	3.17601	0.00149315	0.0561052
Rabgef1	86.9979	-0.56295	0.177254	-3.17594	0.00149351	0.0561052
Ddx60	7.83778	1.55843	0.490962	3.17425	0.00150225	0.0562015
Efna5	4.36326	2.19889	0.693131	3.17241	0.00151181	NA
Ccdc122	16.1445	0.939253	0.296342	3.16949	0.00152708	0.0566971
Mmadhc	281.871	-0.29668	0.0936149	-3.16916	0.0015288	0.0566971
Tmem52	270.978	-0.516501	0.16306	-3.16755	0.00153731	0.0566971
Syngr2	205.848	-0.356262	0.112519	-3.16622	0.00154431	0.0566971
D230025D16Rik	23.5788	-1.16534	0.368104	-3.16578	0.00154668	0.0566971
Tinag	2.42911	3.99355	1.26218	3.16401	0.00155609	NA
Ppp1r27	982.639	-0.476268	0.150714	-3.16007	0.0015773	0.0573638
Cacng1	412.231	-0.50149	0.158697	-3.16004	0.00157749	0.0573638
Cfd	1238.86	2.15625	0.682794	3.15797	0.00158869	0.057541
Vim	80.5353	0.519671	0.164937	3.15072	0.00162867	0.0587551
Ccl2	6.96449	1.84575	0.586953	3.14462	0.00166303	0.0597573
Serpinh1	30.7683	0.978728	0.311394	3.14306	0.00167192	0.0598404
Prlr	3.70686	3.50423	1.11878	3.13218	0.00173514	NA
Tubb4b	131.122	-0.82724	0.264121	-3.13205	0.0017359	0.061562
Akip1	89.4231	0.479061	0.152975	3.13164	0.00173832	0.061562
Gm47328	3.50177	2.45771	0.784832	3.13151	0.00173912	NA
Dgat1	19.1517	1.24691	0.398297	3.13059	0.00174455	0.061562
Eid1	52.3824	0.63239	0.202031	3.13016	0.00174711	0.061562
Zfp112	16.7752	-1.15377	0.369321	-3.12403	0.00178391	0.062616
Acsl3	36.3118	-0.632579	0.202628	-3.12188	0.001797	0.062833
Amph	1.29496	-3.51636	1.12751	-3.11869	0.00181654	NA
Arhgap24	22.3714	0.804398	0.258139	3.11614	0.00183232	0.0638225
Lum	70.0747	0.778306	0.249859	3.11498	0.00183958	0.0638305
Ccnd1	9.79954	1.18995	0.383209	3.10521	0.00190143	0.0657257
Mllt3	368.106	-0.372887	0.120348	-3.09839	0.00194572	0.0670021
Fstl1	65.4617	0.668046	0.215965	3.09331	0.0019794	0.0678921
BC031181	78.2927	0.534795	0.172963	3.09197	0.00198835	0.0678921
Psmc2	328.764	-0.411432	0.133101	-3.09113	0.00199397	0.0678921
Carhsp1	10.6266	1.90801	0.617675	3.08902	0.00200819	0.068121
Agl	1201.47	-0.325858	0.105645	-3.08444	0.00203933	0.0687079
Gsto1	107.402	0.464433	0.150582	3.08426	0.0020406	0.0687079
Zfand5	632.384	-0.642411	0.208473	-3.08151	0.00205952	0.0690888
Ucp3	26.8202	-1.13862	0.369753	-3.07941	0.00207413	0.0693233
Map1b	76.919	0.595792	0.193696	3.07591	0.00209863	0.0698851
St7l	64.9649	-0.477551	0.155412	-3.0728	0.00212059	0.0701952
Ldb3	955.25	-0.36854	0.119952	-3.07241	0.00212338	0.0701952
Acat2	17.8601	1.35101	0.439979	3.07062	0.00213616	0.0702578
Anapc16	145.301	-0.594304	0.193586	-3.06998	0.00214073	0.0702578
Tyrobp	39.2751	0.709352	0.231229	3.06774	0.00215681	0.0705309
Col3a1	154.299	1.06907	0.348666	3.06616	0.00216824	0.0706505
Tmem140	215.559	-1.07277	0.350471	-3.06094	0.00220642	0.0716376
Nek7	273.567	-0.404491	0.132239	-3.05878	0.00222241	0.0718085
Fcna	6.84997	1.74233	0.569744	3.0581	0.00222748	0.0718085
Rps16	58.6457	0.489982	0.160295	3.05675	0.00223748	0.071876
Eno1	34.5489	0.998148	0.326831	3.05402	0.00225796	0.0722786
Crip1	298.838	0.378741	0.12423	3.0487	0.00229834	0.0733131
Clec4b1	5.89535	1.56822	0.515795	3.0404	0.00236266	0.0748126
Acp5	23.5981	3.27196	1.07642	3.03966	0.00236843	0.0748126
Ptp4a3	197.135	-0.405771	0.133501	-3.03946	0.00237004	0.0748126
Ubxn4	726.927	-0.414405	0.13646	-3.03683	0.00239083	0.0752079
Fam13a	76.0934	0.755194	0.248984	3.03311	0.0024205	0.0758786
Tecr	429.863	-0.388864	0.128301	-3.03089	0.00243837	0.0761381
Ulk1	50.7316	-1.03352	0.341096	-3.03	0.00244553	0.0761381
Myf6	173.268	-0.419603	0.138629	-3.0268	0.00247161	0.0766875
Psma7	1181.05	-0.263102	0.0870542	-3.02228	0.00250881	0.0775767
Hmgb1-ps8	89.1833	-0.485299	0.160682	-3.02024	0.00252575	0.077836
Prorp	12.0804	-1.08578	0.35995	-3.01647	0.00255739	0.0785311
Nme1	280.156	0.31885	0.105737	3.0155	0.00256559	0.0785311
9630013D21Rik	4.20269	2.67788	0.888267	3.01473	0.0025721	NA
Gm28653	20.877	1.15279	0.382981	3.01005	0.00261205	0.0796849
Chd1	59.0796	-0.501595	0.167098	-3.0018	0.00268385	0.0815334
Fam114a1	13.887	0.937635	0.312511	3.00033	0.00269689	0.0815334
Setd7	56.9012	-0.573302	0.191099	-3.00003	0.00269954	0.0815334
Hdac4	57.7214	-0.538743	0.179784	-2.99662	0.00272991	0.0821774
Ghr	135.323	0.789925	0.263754	2.99493	0.00274509	0.0823617
Slc25a1	20.3298	2.8931	0.966992	2.99185	0.00277288	0.0829219
Proca1	6.7402	3.42472	1.14589	2.98871	0.00280161	0.0835062
Hebp2	3.75859	3.03896	1.01818	2.98469	0.00283861	NA
Alb	6.81774	4.08976	1.37031	2.98455	0.00283993	0.0840754
Clmp	20.5221	0.833926	0.279435	2.98433	0.00284204	0.0840754
Arxes1	7.39662	4.24163	1.42163	2.98364	0.00284845	0.0840754
Slc7a10	2.80711	3.64962	1.22336	2.98328	0.00285175	NA
Egf	15.3548	-0.954298	0.320138	-2.9809	0.00287407	0.0842333
Tcp11l2	52.8118	-0.931348	0.312463	-2.98066	0.00287625	0.0842333
Thy1	6.20702	1.42312	0.477541	2.98009	0.00288159	0.0842333
Cyp2f2	5.66398	2.47373	0.830379	2.97903	0.0028916	NA
Tnni2	5856	-0.372254	0.125082	-2.97608	0.00291956	0.0850696
Ccl17	1.5581	3.33244	1.12017	2.97493	0.00293051	NA
Park7	1898.31	-0.272337	0.0915691	-2.97411	0.00293841	0.0853452
Cox6a1	469.49	1.04414	0.351298	2.97223	0.00295645	0.0855959
Cnn3	29.4623	0.622089	0.209482	2.96965	0.00298137	0.0860434
Gm8995	17.6933	1.03524	0.348849	2.96759	0.00300147	0.0862762
Eci3	2.87898	3.27682	1.10479	2.96602	0.00301677	NA
Zrsr1	78.943	-0.826482	0.2787	-2.96549	0.00302204	0.0862762
Slc1a5	35.1299	2.21059	0.745714	2.9644	0.00303275	0.0862762
Insig1	16.0705	2.32702	0.785045	2.96419	0.00303483	0.0862762
Sorl1	121.129	-0.396768	0.133863	-2.96398	0.00303689	0.0862762
Dync1h1	67.7851	-0.541885	0.182988	-2.96131	0.0030633	0.0867553
Krtcap2	310.626	0.262653	0.0888988	2.95452	0.00313156	0.0884131
S100a6	159.991	0.392409	0.13295	2.95156	0.00316175	0.0889892
Ddhd2	50.5586	0.700648	0.237506	2.95003	0.00317745	0.089155
Mymk	2.54969	3.07081	1.04153	2.94837	0.00319454	NA
Herpud2	18.1432	-0.800695	0.271668	-2.94733	0.00320535	0.089661
Mapkapk3	23.8052	-0.662366	0.224878	-2.94544	0.00322496	0.0899328
Ypel3	191.985	-0.432066	0.146951	-2.94021	0.00327995	0.0911865
Cd209f	24.7138	0.903781	0.307722	2.93701	0.00331394	0.091609
Mospd1	220.76	-0.423858	0.144323	-2.93688	0.0033153	0.091609
Lacc1	4.64352	1.85254	0.630827	2.93669	0.00331739	NA
Serpinb6a	873.429	-0.325318	0.110946	-2.93221	0.00336556	0.0927162
Gm45716	32.7529	0.774688	0.264361	2.93041	0.00338513	0.0929733
Fndc1	9.54172	1.19153	0.406786	2.92913	0.00339913	0.0930766
Lgals9	20.0408	0.886499	0.302918	2.92653	0.00342763	0.0934327
Rps3	808.902	0.220206	0.0752912	2.92472	0.00344768	0.0934327
Gsta4	70.4142	0.510153	0.174447	2.92439	0.0034513	0.0934327
Gm5617	67.7181	0.513564	0.175624	2.92422	0.00345324	0.0934327
Sms	100.104	-0.471099	0.161266	-2.92125	0.00348626	0.0937777
Ifi207	12.1632	1.02949	0.352416	2.92122	0.00348662	0.0937777
Bnip3	580.14	-0.523149	0.179165	-2.91993	0.00350112	0.09389
Ankef1	2.52582	3.51391	1.20523	2.91555	0.00355058	NA
Jun	186.492	-0.416461	0.143226	-2.90772	0.00364074	0.0971237
Psme2	101.341	0.61556	0.211713	2.90752	0.00364307	0.0971237
Nipsnap3b	5.72982	1.54827	0.532676	2.90659	0.0036539	0.0971276
Tmed3	98.2914	0.431882	0.14867	2.90497	0.00367294	0.097349
Usp13	257.908	-0.488009	0.168136	-2.90247	0.00370237	0.0978438
Hspa5	374.428	0.394708	0.13606	2.90099	0.00371981	0.0980197
Casp3	9.05807	1.1168	0.38517	2.8995	0.00373756	0.0982029
Acta1	6757.32	-0.43481	0.150349	-2.892	0.00382795	0.0998455
Art1	581.357	-0.495585	0.17138	-2.89173	0.00383125	0.0998455
Champ1	8.06242	-1.13931	0.394008	-2.89159	0.00383303	0.0998455
Nek8	2.30171	2.81901	0.975196	2.89072	0.00384365	NA
Asb11	554.404	-0.458337	0.158562	-2.89059	0.00384525	0.0998777
Dram1	5.29777	2.31746	0.801878	2.89005	0.00385186	NA
Pnp	12.5388	1.18951	0.411647	2.88963	0.00385696	0.0998964
Apoe	327.635	0.731437	0.25353	2.88502	0.00391394	0.100968
Ppp2r5a	116.497	0.699771	0.242598	2.88449	0.00392054	0.100968
Rhpn2	3.93587	-1.95742	0.678634	-2.88435	0.00392218	NA
Tmem97	3.72174	1.97758	0.685834	2.88347	0.00393326	NA
Mgl2	17.0922	0.897634	0.311375	2.8828	0.00394154	0.101222
Hgs	27.5986	-0.770314	0.26746	-2.88011	0.00397542	0.101754
Camk2b	103.406	-0.46352	0.16098	-2.87937	0.00398465	0.101754
Akap9	650.843	-0.210777	0.073227	-2.8784	0.00399697	0.101771
Dgcr6	33.294	0.619703	0.215358	2.87755	0.00400771	0.101771
Rcan1	63.7508	0.458757	0.15958	2.87477	0.00404319	0.102386
Arpc1b	25.2289	0.789104	0.274604	2.87361	0.00405816	0.10248
Cux1	61.1935	-0.432229	0.150552	-2.87095	0.00409241	0.103059
Lmo2	9.72564	1.13351	0.395308	2.86742	0.00413832	0.103735
Arpc5	94.9832	0.601807	0.210008	2.86563	0.00416176	0.103735
Ncam1	11.4911	0.962787	0.336064	2.8649	0.00417147	0.103735
Pde4dip	1025.99	-0.413014	0.144196	-2.86426	0.00417991	0.103735
1700037H04Rik	10.2603	1.55014	0.541492	2.86273	0.00420015	0.103735
Nmt1	32.7195	-0.585254	0.20449	-2.86201	0.00420959	0.103735
Cnbp	1501.98	-0.224885	0.0786018	-2.86106	0.00422226	0.103735
Ppib	52.1681	0.607245	0.212355	2.85958	0.00424204	0.103735
B2m	667.883	0.647139	0.226377	2.85867	0.00425416	0.103735
Hsp90ab1	1897.93	-0.26189	0.0916247	-2.85829	0.00425931	0.103735
Ndufs2	690.963	-0.257658	0.0901635	-2.85767	0.0042676	0.103735
Psmd4	395.689	-0.291063	0.101882	-2.85687	0.00427844	0.103735
Akr1a1	212.933	0.361234	0.126445	2.85684	0.00427876	0.103735
Nid1	37.0665	0.654568	0.229161	2.85636	0.00428526	0.103735
Anapc5	265.466	-0.308328	0.107966	-2.85578	0.00429318	0.103735
Pfkfb4	11.1515	-1.02062	0.357467	-2.85514	0.00430184	0.103735
Cavin4	555.601	-0.202625	0.0710345	-2.85249	0.00433785	0.104326
Psma3	129.426	-0.34172	0.119907	-2.84987	0.00437376	0.104708
Gstz1	109.013	0.86049	0.302007	2.84924	0.00438238	0.104708
A930028N01Rik	7.70933	1.34451	0.471953	2.84881	0.00438828	0.104708
H2-Ab1	169.736	0.667289	0.234546	2.84502	0.00444088	0.105686
Sft2d3	20.08	-0.786307	0.276505	-2.84374	0.00445879	0.105835
B3galt2	28.0564	2.078	0.731147	2.84211	0.00448167	0.105836
Bmpr2	89.0286	-0.384344	0.135234	-2.84207	0.00448212	0.105836
Idh3g	1358.94	-0.197001	0.0693523	-2.84058	0.00450319	0.106058
Depp1	53.4869	-0.900207	0.317302	-2.83706	0.00455304	0.106955
Ripk1	8.09448	1.2268	0.433046	2.83295	0.00461212	0.108064
Nmrk2	559.033	1.35987	0.480254	2.83157	0.00463207	0.108193
Tnni1	60.7078	2.09328	0.739519	2.8306	0.00464605	0.108193
Pck2	9.90187	1.02616	0.362589	2.8301	0.00465333	0.108193
Kctd17	3.28521	2.26295	0.80148	2.82346	0.00475084	NA
Dnttip2	275.519	-0.408406	0.14467	-2.82302	0.00475733	0.110329
Adrb3	7.50275	3.39195	1.20202	2.82187	0.00477445	0.110444
Nfic	192.989	-0.320496	0.113788	-2.81659	0.00485358	0.111989
B3glct	6.19559	1.2914	0.458861	2.81436	0.00488745	0.11222
Med15	14.7986	-1.01132	0.359351	-2.81431	0.00488824	0.11222
Gphn	59.6655	-0.460101	0.163638	-2.81171	0.00492795	0.112846
Gucd1	90.1617	-0.800917	0.285031	-2.80993	0.0049553	0.113187
Hacd2	25.9799	2.42103	0.861945	2.8088	0.00497269	0.1133
Pde3b	9.38992	2.6121	0.930518	2.80715	0.00499822	0.113597
2010003K11Rik	1.59665	3.93493	1.40249	2.80568	0.00502105	NA
Arhgap12	37.982	0.555345	0.197975	2.80513	0.00502964	0.114026
Aldh1a1	426.046	-0.344277	0.122783	-2.80395	0.00504812	0.11416
Anxa5	129.358	0.679762	0.242612	2.80184	0.00508113	0.11434
Nrg4	12.0485	2.75331	0.982931	2.80112	0.0050926	0.11434
Cyp27a1	56.9077	-0.707302	0.252587	-2.80024	0.00510651	0.11434
Ghitm	822.486	0.206379	0.0737348	2.79894	0.00512712	0.11434
Pcbd2	76.7979	0.487536	0.17421	2.79855	0.00513321	0.11434
Rprd1b	87.6814	-0.4447	0.158925	-2.79818	0.00513915	0.11434
Mindy1	35.2383	-0.62356	0.222927	-2.79715	0.0051556	0.11434
Adgrg2	13.6979	1.58945	0.568253	2.79708	0.00515669	0.11434
Top1mt	23.6196	-0.6565	0.234842	-2.79549	0.00518207	0.114623
Tbc1d1	40.3093	-0.742725	0.266035	-2.79183	0.00524108	0.115647
Tbca	107.134	0.426202	0.153029	2.78511	0.00535098	0.117093
Ccdc80	62.4048	1.69559	0.608825	2.78501	0.00535253	0.117093
Rmdn3	5.84786	1.81911	0.653373	2.78418	0.00536629	0.117093
Pla2g12a	352.97	0.399069	0.143356	2.78376	0.00537322	0.117093
Prelp	25.7761	0.737412	0.26492	2.78353	0.00537714	0.117093
Tubb2b	1.40874	3.13828	1.12749	2.78344	0.00537866	NA
Stbd1	96.6191	0.603917	0.216993	2.78312	0.00538389	0.117093
Taldo1	189.353	0.521572	0.187484	2.78195	0.00540329	0.117235
Akap8l	50.8948	-0.50807	0.182707	-2.78079	0.00542266	0.117375
Neb	5767.84	-0.377256	0.135774	-2.77855	0.00546023	0.117907
Dym	53.2715	-0.49684	0.178872	-2.77763	0.00547565	0.11796
Sesn1	21.2342	-0.882406	0.318152	-2.77353	0.00554511	0.119174
Cgref1	3.29606	1.91525	0.690864	2.77225	0.00556706	NA
Epm2aip1	48.4734	-0.551059	0.198896	-2.77058	0.00559558	0.119785
Hectd1	302.069	-0.545071	0.196777	-2.76999	0.00560576	0.119785
Dpp8	62.1189	-0.564214	0.203719	-2.76957	0.00561305	0.119785
Slc7a1	3.70784	1.83373	0.662213	2.76909	0.00562133	NA
Padi1	1.72984	2.88536	1.04342	2.76528	0.00568743	NA
Trp63	14.7022	-0.798978	0.289121	-2.76348	0.00571894	0.121759
Kcnc4	29.7056	-0.647716	0.234598	-2.76096	0.00576309	0.122412
Clstn3	1.28168	3.59324	1.30315	2.75736	0.00582706	NA
Cma1	20.6337	1.08114	0.392592	2.75385	0.00588994	0.124815
Gchfr	1.37816	3.07946	1.11838	2.7535	0.00589624	NA
Ces1f	12.1942	3.75731	1.36565	2.75131	0.00593583	0.125494
Fabp5	51.8421	1.30589	0.475101	2.74865	0.00598407	0.126221
Vegfd	22.4249	-1.06685	0.38844	-2.74651	0.00602339	0.126658
Mafb	18.5764	0.981711	0.357506	2.746	0.00603266	0.126658
Mtx2	118.679	0.370979	0.135194	2.74405	0.00606871	0.127026
Lrrc2	166.85	-0.532528	0.194143	-2.74297	0.00608865	0.127026
Ubr3	219.648	-0.479033	0.174693	-2.74214	0.00610407	0.127026
Tbl1xr1	40.8895	-0.504088	0.183838	-2.74203	0.00610606	0.127026
Ankrd11	296.824	-0.417454	0.152359	-2.73994	0.00614507	0.127545
Scn7a	35.027	1.03644	0.378633	2.73732	0.00619411	0.12827
Abtb1	31.6552	-0.535105	0.195746	-2.73366	0.00626344	0.129209
Hbp1	98.7057	-0.482057	0.176356	-2.73343	0.00626785	0.129209
2310015A16Rik	27.7435	-1.04454	0.382277	-2.73243	0.00628696	0.129309
Stk39	9.24314	1.21305	0.444413	2.72956	0.00634192	0.130145
Heph	3.62024	2.76169	1.01207	2.72875	0.00635757	NA
Cd47	171.528	0.368992	0.135264	2.72795	0.006373	0.130462
Limch1	165.592	-0.324676	0.119048	-2.72727	0.00638605	0.130462
Eif4a2	142.095	-0.369727	0.1357	-2.72459	0.00643822	0.131233
Syne1	111.612	-0.421335	0.15502	-2.71794	0.00656897	0.133599
Hmgn3	19.5507	1.05759	0.389768	2.71337	0.00666019	0.134628
1110032A03Rik	100.745	0.479099	0.176571	2.71334	0.00666081	0.134628
Mapk1ip1	66.1284	-0.729485	0.268919	-2.71266	0.00667458	0.134628
Sulf2	6.91381	1.21525	0.448028	2.71245	0.00667885	0.134628
Pts	51.087	0.738655	0.272543	2.71024	0.00672355	0.13523
Atp8a1	145.416	-0.404624	0.149389	-2.70853	0.00675821	0.135627
Ptx3	4.04559	1.70365	0.629514	2.7063	0.0068038	NA
Dpt	149.724	1.17482	0.434255	2.70537	0.00682284	0.136108
Ywhaq	80.1281	0.580471	0.214563	2.70536	0.00682295	0.136108
Rbm27	110.076	-0.318467	0.117727	-2.70513	0.00682786	0.136108
Pck1	27.999	3.64454	1.34784	2.70399	0.00685129	0.136108
Ubr2	91.2057	-0.400728	0.148214	-2.70371	0.00685706	0.136108
Taf7l	1.10507	3.41176	1.26221	2.703	0.00687178	NA
Fech	171.999	-0.289943	0.10752	-2.69666	0.00700397	0.138477
Myh3	6.58209	1.65052	0.612094	2.69652	0.00700689	0.138477
Ebf1	48.9472	0.800036	0.296956	2.69412	0.00705738	0.1387
Msmo1	21.8974	0.824511	0.30606	2.69395	0.00706106	0.1387
Sars	93.4796	0.379198	0.140766	2.69382	0.00706393	0.1387
Cep70	24.8577	0.663656	0.246772	2.68935	0.00715917	0.140267
Mndal	52.4529	0.740872	0.275687	2.68737	0.00720172	0.140797
Adrb1	1.407	3.70924	1.38059	2.68669	0.00721629	NA
Cst6	280.444	-0.276201	0.102873	-2.68488	0.0072556	0.141547
Sorbs3	25.7456	-0.893196	0.332878	-2.68326	0.0072909	0.14193
Psmg1	32.416	0.534445	0.19925	2.68228	0.00731212	0.141942
Tbc1d17	25.2744	-0.659322	0.245876	-2.68152	0.00732879	0.141942
Rps23	25.3871	0.587403	0.219091	2.68109	0.00733835	0.141942
Prmt2	5.66895	1.4021	0.523071	2.68052	0.00735073	NA
Tcap	3705.8	-0.350428	0.130826	-2.67859	0.00739335	0.142703
Ubac2	54.7615	-0.424319	0.158479	-2.67745	0.00741845	0.142884
Smcr8	8.86024	-1.16365	0.434806	-2.67626	0.00744485	0.143089
Ndrg2	1099.77	-0.303895	0.113662	-2.67368	0.00750231	0.143464
Cyb5r2	3.49059	1.76582	0.660465	2.67361	0.00750402	NA
Phf11d	10.1517	1.19358	0.446435	2.67359	0.00750445	0.143464
Psme4	213.273	-0.363191	0.13586	-2.67326	0.00751169	0.143464
Psmc4	229.719	-0.332875	0.124636	-2.67078	0.00756742	0.144225
Prpf3	14.4391	-0.830107	0.310945	-2.66962	0.00759364	0.144422
Prkar2a	533.053	-0.338612	0.126892	-2.6685	0.0076191	0.144604
F3	4.19734	1.58783	0.595615	2.66587	0.00767889	NA
Cdr2	1.19236	2.94354	1.10436	2.66537	0.0076903	NA
Aldh3b2	2.32753	3.38353	1.27064	2.66287	0.00774783	NA
Cpq	37.7675	0.612625	0.23029	2.66023	0.00780877	0.147895
Rwdd3	6.82884	1.32154	0.497292	2.65748	0.00787281	0.148798
C2	7.70789	1.38732	0.522431	2.65551	0.00791896	0.149359
Odc1	31.8533	-0.614966	0.231753	-2.65354	0.00796535	0.149697
Cops5	205.15	-0.29516	0.111241	-2.65335	0.00796979	0.149697
Fam219a	5.59244	-1.24097	0.468004	-2.65163	0.00801035	NA
Fxyd2	9.9727	1.02892	0.388104	2.65115	0.00802179	0.149864
Cyp4v3	7.64003	1.40572	0.530234	2.65114	0.00802208	0.149864
Trdn	4338.44	-0.334265	0.126096	-2.65089	0.00802811	0.149864
Lsm11	3.03748	1.89299	0.714211	2.65046	0.00803811	NA
Car13	3.80689	2.08474	0.786762	2.64977	0.00805465	NA
Cyb5a	242.755	0.889001	0.33583	2.64718	0.00811668	0.150961
2610016A17Rik	3.98973	2.5313	0.956524	2.64635	0.00813649	NA
Rnf24	2.3032	2.39684	0.905861	2.64593	0.0081467	NA
Fcor	13.8851	2.75546	1.04145	2.64579	0.00814998	0.150961
Rgs10	11.7666	0.869753	0.328747	2.64566	0.0081532	0.150961
Ttn	6363.04	-0.376387	0.142266	-2.64565	0.00815334	0.150961
Araf	63.4548	-0.40186	0.15223	-2.63983	0.00829484	0.152983
Ranbp2	70.5808	-0.46986	0.177992	-2.63977	0.00829618	0.152983
Ube2e2	18.3878	0.694667	0.263263	2.63868	0.00832288	0.153165
Spen	32.7622	-0.597784	0.22671	-2.63678	0.00836983	0.153717
Mypn	145.563	-0.398749	0.151296	-2.63556	0.00839977	0.153725
Pde7a	138.524	-0.4249	0.161228	-2.63539	0.00840406	0.153725
Lipe	22.6079	1.09052	0.413988	2.63419	0.00843381	0.153959
Hspa4l	22.4269	0.736873	0.279982	2.63186	0.00849191	0.154408
Rrs1	30.7906	-0.63649	0.241933	-2.63085	0.00851713	0.154408
Dusp18	8.13912	1.11322	0.423166	2.6307	0.00852093	0.154408
Wbp2	50.8645	-0.441545	0.167857	-2.63048	0.00852632	0.154408
mt-Tf	2.86947	2.00032	0.760719	2.62951	0.00855076	NA
Actr3	14.1599	0.788996	0.300405	2.62645	0.00862817	0.155812
Ifi203	47.4729	0.748569	0.285055	2.62605	0.00863815	0.155812
Tspo	233.444	0.928137	0.353545	2.62523	0.0086591	0.155881
Sec14l1	40.9625	0.46994	0.17907	2.62434	0.00868181	0.155981
Itpr1	188.088	-0.471495	0.17979	-2.62247	0.00872942	0.156527
5730419F03Rik	14.134	-0.818401	0.31265	-2.61763	0.00885423	0.158452
Ptges	4.93022	2.02001	0.771977	2.61667	0.00887918	NA
Arntl	20.2508	-0.879145	0.33676	-2.6106	0.00903846	0.161432
Tagln2	18.9563	0.709743	0.272128	2.60812	0.009104	0.162047
Pum3	39.1092	0.591496	0.226805	2.60795	0.00910859	0.162047
Ifi27	226.364	1.13482	0.435258	2.60725	0.0091274	0.162065
Fdxr	5.27978	1.28348	0.492286	2.60718	0.00912914	NA
Ube2k	270.856	-0.212425	0.0815075	-2.6062	0.00915527	0.162088
Aplp2	177.335	0.400845	0.153824	2.60586	0.00916436	0.162088
Dgat2	78.7906	1.17723	0.452093	2.60396	0.00921542	0.162675
Shld3	5.47548	-1.44461	0.55498	-2.603	0.00924132	NA
Sft2d2	22.6554	0.633102	0.243529	2.5997	0.00933061	0.164389
Pkm	954.433	-0.233535	0.0898896	-2.59802	0.00937624	0.164682
Kctd3	7.69048	1.15931	0.446273	2.59776	0.00938351	0.164682
Cd302	141.006	0.726386	0.279747	2.59658	0.00941565	0.164928
Cela1	4.66775	2.34887	0.905122	2.59509	0.00945675	NA
Plvap	11.2558	-0.902379	0.347798	-2.59455	0.00947151	0.165474
mt-Nd4	4687.3	-0.365756	0.140994	-2.59412	0.00948323	0.165474
Kctd12b	5.00712	1.41861	0.547001	2.59343	0.00950231	NA
Gm38534	2.31381	2.31587	0.89357	2.59171	0.00955016	NA
Efs	1.21657	2.95062	1.13904	2.59044	0.0095854	NA
Tmsb4x	386.966	0.301864	0.116578	2.58937	0.00961526	0.167143
Smim1	11.5636	1.14812	0.443402	2.58935	0.00961562	0.167143
Gm13483	7.05169	-1.20539	0.465686	-2.58843	0.00964155	0.167274
Gatad2b	51.3935	-0.461043	0.178455	-2.58353	0.00977948	0.169277
Stat5b	79.2059	-0.563008	0.217966	-2.58301	0.00979425	0.169277
Clec4a2	7.2081	1.16823	0.452577	2.5813	0.00984304	0.169797
Derl2	62.3374	0.450387	0.174582	2.5798	0.00988569	0.17021
Lrif1	43.593	0.483122	0.187405	2.57796	0.00993854	0.170796
Dpysl2	32.2229	0.732903	0.284418	2.57685	0.00997053	0.170862
Snrpf	31.8383	0.569131	0.220891	2.57652	0.00997993	0.170862
Pf4	103.241	0.60763	0.23593	2.57546	0.0100106	0.171064
Trarg1	15.2907	2.63995	1.02566	2.5739	0.0100558	0.171514
Elk4	38.2098	-0.537637	0.208994	-2.5725	0.0100968	0.171891
Spopl	42.7972	-0.475596	0.184972	-2.57118	0.0101352	0.172223
Ms4a7	14.6206	0.898703	0.349663	2.5702	0.010164	0.172389
Mogat1	3.59172	2.21193	0.861288	2.56817	0.0102238	NA
Zfyve1	5.76009	-1.53623	0.598189	-2.56813	0.0102249	0.173
Malat1	5420.83	-0.339209	0.132127	-2.5673	0.0102494	0.173
Ppp2r1b	6.96123	1.68365	0.655874	2.56704	0.0102571	0.173
Gm32219	23.028	-0.639792	0.249302	-2.56634	0.0102778	0.173029
Agap1	18.5053	0.670785	0.261532	2.56483	0.0103225	0.173127
Nmd3	55.682	-0.436607	0.170254	-2.56444	0.0103343	0.173127
Svil	684.347	-0.298299	0.116331	-2.56422	0.0103408	0.173127
Pnpla7	22.3009	-0.732522	0.285857	-2.56255	0.0103907	0.173412
Angptl8	4.37262	3.95111	1.54213	2.56211	0.0104038	NA
Fbp2	194.253	-0.315247	0.123056	-2.56181	0.0104129	0.173412
Scd2	84.0727	1.15546	0.451046	2.56174	0.010415	0.173412
Ctxn3	248.745	-0.955662	0.373318	-2.55991	0.0104699	0.174007
Tpm3	297.049	1.47988	0.57825	2.55923	0.0104904	0.17403
Tigar	135.54	-0.404957	0.158373	-2.55699	0.0105584	0.174838
Slc7a11	3.0022	2.08959	0.818146	2.55405	0.0106478	NA
Rab32	3.0829	2.18627	0.85668	2.55203	0.0107098	NA
Ear2	3.7852	1.82894	0.71676	2.55167	0.0107207	NA
Rpl39	70.3525	0.406839	0.159525	2.55031	0.0107626	0.177896
Pdss1	27.2055	0.549968	0.215797	2.54854	0.0108175	0.178383
Kcne1l	4.03196	2.11468	0.829966	2.54792	0.0108368	NA
Utp11	146.57	-0.42419	0.166509	-2.54755	0.0108483	0.178383
H2-Aa	91.2854	0.626061	0.245849	2.54653	0.0108799	0.178383
Ccl24	6.05268	1.18756	0.466435	2.54603	0.0108957	0.178383
Taf11	59.2883	-0.4243	0.166681	-2.54558	0.0109098	0.178383
Calr	97.5415	0.454885	0.178713	2.54533	0.0109173	0.178383
Celf2	161.992	-0.296558	0.116528	-2.54495	0.0109294	0.178383
Tmod4	1698.76	-0.292994	0.115216	-2.54301	0.0109903	0.178909
Tlcd4	84.1687	-0.435014	0.171089	-2.54262	0.0110025	0.178909
Tnnt1	149.952	1.90922	0.751057	2.54204	0.0110207	0.178909
Ttc8	4.64102	1.40269	0.551915	2.54149	0.011038	NA
Ncapg2	1.17591	2.89345	1.13872	2.54098	0.0110542	NA
C2cd2	137.765	-0.442044	0.17398	-2.54078	0.0110605	0.179236
Lctl	2.73693	3.0534	1.20186	2.54057	0.0110671	NA
Hyi	4.20619	1.51907	0.598348	2.53877	0.0111244	NA
Immp2l	79.6272	0.400387	0.157726	2.53849	0.0111333	0.179573
Oasl1	1.55218	2.68831	1.05928	2.53786	0.0111534	NA
Pcyt1a	153.213	-0.287971	0.113472	-2.53781	0.0111548	0.179573
Pja1	20.8036	0.712533	0.280769	2.53779	0.0111554	0.179573
Apmap	15.9841	0.890496	0.350915	2.53764	0.0111604	0.179573
Txndc12	7.12087	1.09113	0.430091	2.53697	0.0111818	0.1796
Tmem250-ps	21.9616	0.666393	0.262982	2.53399	0.0112772	0.180813
Tmx2	55.4206	0.513168	0.202571	2.53328	0.0113001	0.180861
AA467197	2.46811	2.14668	0.847588	2.53269	0.0113192	NA
Tnnt3	5602.75	-0.341887	0.135074	-2.53111	0.0113701	0.181662
Psmd8	522.22	-0.245411	0.0970004	-2.53	0.0114063	0.18192
Nnat	26.4536	3.22051	1.27424	2.52739	0.0114913	0.1829
Serp1	39.6344	0.654347	0.258954	2.52688	0.011508	0.1829
Gnai1	42.8052	1.9007	0.752557	2.52566	0.0115481	0.183123
Mitd1	9.80457	0.907476	0.359364	2.52523	0.0115623	0.183123
Nab1	23.3826	0.695147	0.275461	2.52357	0.0116169	0.183528
Lgalsl	322.961	-0.208413	0.0825977	-2.52323	0.0116282	0.183528
Fiz1	20.0117	-0.665215	0.26384	-2.52128	0.0116928	0.184227
Cldn22	3.02634	2.43681	0.966819	2.52045	0.0117206	NA
Septin10	22.3967	0.691576	0.27454	2.51903	0.0117677	0.184719
Rnasel	7.35803	1.26514	0.502269	2.51885	0.011774	0.184719
Brd1	19.8779	0.689964	0.273975	2.51834	0.0117908	0.184719
Pex12	17.7554	-0.746408	0.296439	-2.51791	0.0118053	0.184719
Serpina3c	5.43081	2.1161	0.841744	2.51395	0.0119388	NA
Smim27	85.0992	0.327592	0.130352	2.51313	0.0119666	0.186636
Lztfl1	27.8177	-0.629718	0.250578	-2.51306	0.0119688	0.186636
Rps10	23.1667	0.614135	0.24454	2.51139	0.0120257	0.186892
Msantd4	62.0008	-0.412422	0.164222	-2.51137	0.0120264	0.186892
Gm19409	3.83859	-1.52171	0.606325	-2.50973	0.0120823	NA
Rsad1	3.5886	-1.68368	0.670946	-2.50941	0.0120935	NA
Cerkl	1.08569	2.7831	1.1091	2.50932	0.0120963	NA
Smpdl3a	178.478	-0.29692	0.118332	-2.50922	0.0120999	0.187395
Asb13	38.6621	-0.470849	0.187648	-2.50922	0.0121	0.187395
Sp140	7.11163	1.36816	0.54586	2.50643	0.0121957	0.18775
Pank3	20.5942	0.916311	0.365607	2.50627	0.0122012	0.18775
Prkd1	6.10139	1.36259	0.543774	2.5058	0.0122175	0.18775
Cdkn1c	126.798	0.301787	0.120437	2.50577	0.0122186	0.18775
Myoz1	1412.92	-0.268301	0.107098	-2.5052	0.0122382	0.18775
Myl2	173.543	1.83156	0.731256	2.50467	0.0122564	0.18775
Cidec	49.1652	2.51507	1.00437	2.50413	0.0122754	0.18775
Slc25a38	14.671	-0.799466	0.319306	-2.50376	0.0122881	0.18775
Tnnc2	7440.25	-0.400864	0.160216	-2.50203	0.0123484	0.188355
Negr1	1.85303	3.04583	1.21773	2.50123	0.0123762	NA
Baiap2	2.75321	2.324	0.929491	2.50029	0.0124092	NA
Tsacc	13.2629	0.804256	0.321672	2.50024	0.012411	0.188992
Tmem205	95.1994	1.01919	0.407809	2.49918	0.0124481	0.18924
Nkg7	1.84149	2.56158	1.0266	2.49519	0.0125889	NA
Mme	12.5497	1.26842	0.508481	2.49454	0.0126121	0.191121
Litaf	53.7277	0.558962	0.224126	2.49397	0.0126325	0.191121
Dpm3	83.7102	0.346352	0.138917	2.49322	0.012659	0.191121
9430038I01Rik	35.746	-0.513869	0.206124	-2.49301	0.0126665	0.191121
Ccdc34	40.6701	0.489587	0.19645	2.49217	0.0126965	0.191121
Ssr2	107.047	0.310464	0.124578	2.49213	0.012698	0.191121
Rrbp1	101.975	0.59958	0.240653	2.49147	0.0127216	0.19116
Tpm1	5958.82	-0.358511	0.143952	-2.49049	0.0127568	0.191374
Naga	5.53934	1.30933	0.525976	2.48933	0.0127983	NA
Maf1	267.3	-0.249104	0.100117	-2.48812	0.0128419	0.192064
Ctsh	23.9138	0.67958	0.273171	2.48775	0.0128555	0.192064
Zmym2	40.5266	-0.475174	0.191029	-2.48745	0.0128662	0.192064
Kng2	0.885971	3.05855	1.23019	2.48624	0.0129102	NA
Ube2d1	184.81	-0.382287	0.153986	-2.48262	0.0130421	0.194148
Ogn	102.139	0.479405	0.193118	2.48244	0.0130486	0.194148
Psma6	617.611	-0.217001	0.0874983	-2.48006	0.0131359	0.195107
Car4	29.5105	-0.676754	0.272937	-2.47952	0.0131559	0.195107
Rft1	7.66601	1.21349	0.489642	2.47832	0.0132003	0.195152
mt-Co1	2422.8	-0.299094	0.120686	-2.47828	0.0132019	0.195152
Pln	8.22971	1.08733	0.438946	2.47715	0.0132437	0.195452
Dlc1	46.9043	0.720535	0.291035	2.47577	0.0132948	0.19577
Tsc22d4	62.9173	0.529604	0.213946	2.47541	0.0133083	0.19577
Ank3	113.721	-0.422242	0.170669	-2.47404	0.0133594	0.196204
Trafd1	49.9192	-0.52387	0.21181	-2.4733	0.0133872	0.196296
Me2	9.20417	1.05692	0.427449	2.47262	0.0134126	0.196333
Esrra	31.564	0.504855	0.204287	2.4713	0.0134625	0.196333
Mylpf	6924.97	-0.357844	0.14484	-2.47061	0.0134883	0.196333
Lipa	9.17502	0.973416	0.394002	2.47059	0.0134891	0.196333
Tox4	103.328	-0.378397	0.153175	-2.47036	0.0134978	0.196333
Fbxl22	34.0834	0.644363	0.260971	2.4691	0.0135454	0.19646
Ankrd1	86.0513	0.728705	0.295144	2.46899	0.0135497	0.19646
Sh3kbp1	31.3621	0.614768	0.24908	2.46816	0.0135811	0.196555
Trdc	5.54447	1.24194	0.503285	2.46767	0.0135996	NA
Gm1966	1.97251	2.50117	1.01367	2.46745	0.0136081	NA
Agmo	4.08116	1.79803	0.728778	2.46718	0.0136181	NA
Cd52	32.2093	0.732475	0.296896	2.46711	0.0136207	0.196555
Grk5	3.84774	1.62313	0.657985	2.46682	0.0136318	NA
H19	70.2136	0.555173	0.225062	2.46675	0.0136345	0.196555
Gpt2	138.233	-0.504373	0.204486	-2.46653	0.0136428	0.196555
5033421B08Rik	7.09434	1.13387	0.459944	2.46523	0.0136926	0.196732
Cul1	263.939	-0.262244	0.106383	-2.46508	0.0136983	0.196732
Psmd11	330.327	-0.421018	0.170909	-2.4634	0.0137626	0.197078
Slc1a3	15.2424	2.47696	1.00562	2.46311	0.0137736	0.197078
Lrpap1	81.7616	0.324535	0.131777	2.46275	0.0137875	0.197078
Rarres2	191.196	1.21063	0.491782	2.46171	0.0138275	0.19734
Tuba1a	24.812	0.579134	0.235584	2.45829	0.01396	0.197945
Wdr60	118.015	-0.305559	0.1243	-2.45824	0.0139622	0.197945
Rbm6	42.8775	-0.438324	0.178335	-2.45787	0.0139763	0.197945
Map4k4	13.7586	0.959297	0.39039	2.45728	0.0139993	0.197945
Slc38a4	21.8738	-0.667692	0.271722	-2.45726	0.014	0.197945
Ahsa1	119.927	-0.280741	0.11425	-2.45725	0.0140005	0.197945
Smarca2	138.764	-0.283293	0.115337	-2.45622	0.0140406	0.197963
Rorc	159.341	-0.421465	0.171599	-2.4561	0.0140453	0.197963
Usp36	19.9522	-0.65771	0.268005	-2.4541	0.0141239	0.198681
Plin5	62.29	-0.80132	0.326578	-2.45369	0.01414	0.198681
Actr3b	68.5805	-0.423308	0.172602	-2.45251	0.0141862	0.199023
Arl6ip1	90.5913	0.590986	0.24135	2.44867	0.0143386	0.200358
Psph	28.5043	0.607957	0.248303	2.44845	0.0143472	0.200358
Afg3l2	79.8054	0.354589	0.144822	2.44844	0.0143475	0.200358
Igfbp6	17.3193	0.745631	0.304697	2.44712	0.0144004	0.200788
Fmo1	37.3625	0.921835	0.376892	2.44589	0.0144497	0.200921
Bag4	17.3044	0.688162	0.281368	2.44577	0.0144541	0.200921
Nfe2l1	290.753	-0.242976	0.0994237	-2.44384	0.0145317	0.201427
Psmb1	895.495	-0.257363	0.105314	-2.44377	0.0145348	0.201427
Gm22000	1.53714	2.74145	1.12199	2.44339	0.0145501	NA
Slc6a13	3.23752	2.31696	0.948399	2.44302	0.0145649	NA
Col1a2	151.323	0.597589	0.244746	2.44167	0.0146196	0.202293
Fcf1	137.092	0.376951	0.154513	2.43961	0.0147031	0.203139
Gm43445	1.71094	2.43346	0.998498	2.43712	0.0148048	NA
Hipk2	26.9381	-0.585943	0.240498	-2.43637	0.0148353	0.204655
Acaa1b	4.20687	3.63566	1.49265	2.43571	0.0148627	NA
Cog1	16.7106	-0.706058	0.289965	-2.43498	0.0148927	0.204927
Ranbp3	24.1974	-0.544218	0.223517	-2.4348	0.0149001	0.204927
Txndc5	23.812	0.546905	0.224704	2.4339	0.0149373	0.205128
Abhd5	62.8632	0.444007	0.182573	2.43194	0.0150182	0.205929
Pfkl	5.57562	1.50076	0.617155	2.43175	0.0150261	NA
Edem1	5.35137	1.25782	0.518402	2.42634	0.0152521	NA
Ms4a6b	8.89904	1.03535	0.426715	2.42633	0.0152524	0.208511
G6pdx	11.0156	1.30475	0.537745	2.42633	0.0152524	0.208511
Nrep	48.6486	0.760521	0.313574	2.42533	0.0152944	0.20877
Slc6a6	73.2944	-0.360823	0.148857	-2.42397	0.015352	0.209244
Abcd2	89.4885	0.693545	0.286277	2.42264	0.0154082	0.209695
Fkbp5	36.9966	-1.26807	0.523996	-2.42	0.0155207	0.210909
Tmem132b	9.32858	-1.05421	0.435815	-2.41895	0.0155654	0.210913
S100a13	116.387	0.522915	0.216178	2.4189	0.0155673	0.210913
Echdc1	43.6477	0.85198	0.352478	2.41712	0.0156439	0.211635
Sh3bgrl	24.7293	0.831168	0.34406	2.41576	0.0157022	0.212108
Slc12a2	170.592	-0.492448	0.204	-2.41396	0.0157803	0.212847
Oga	48.2356	-0.44721	0.185472	-2.4112	0.0159001	0.213901
Gm5276	5.12468	-1.27008	0.526754	-2.41115	0.0159023	NA
R3hdm1	233.36	-0.242643	0.100637	-2.41108	0.0159055	0.213901
Synm	388.001	-0.300795	0.124833	-2.40959	0.0159704	0.214012
Ywhab	149.59	0.627724	0.260621	2.40857	0.0160149	0.214012
Igfbp7	287.532	0.455368	0.189095	2.40815	0.0160336	0.214012
2410006H16Rik	96.2716	-1.2029	0.499556	-2.40794	0.0160429	0.214012
Xirp2	2628.96	-0.258866	0.107512	-2.40777	0.0160502	0.214012
Mpzl2	5.24593	1.77295	0.736369	2.40769	0.0160538	NA
Zbp1	9.10993	1.12796	0.468489	2.40766	0.016055	0.214012
Psmd2	191.69	-0.244044	0.101523	-2.40383	0.0162243	0.215637
Map1a	17.9375	0.679238	0.282565	2.40383	0.0162244	0.215637
Chrdl2	2.62903	-1.68295	0.70028	-2.40325	0.01625	NA
L2hgdh	58.5745	-0.390857	0.16271	-2.40217	0.0162979	0.216299
Myl1	6144.48	-0.348787	0.145252	-2.40126	0.0163388	0.216301
Npc1	69.2064	-0.999869	0.416451	-2.40093	0.0163535	0.216301
Hsd17b10	323.554	0.207221	0.086329	2.40036	0.0163788	0.216301
Pepd	65.0333	0.543702	0.226539	2.40004	0.0163933	0.216301
Plxdc2	29.4062	0.537769	0.224143	2.39923	0.0164297	0.216343
Itfg2	20.1396	-0.595327	0.248166	-2.39891	0.0164441	0.216343
Adora1	1.55904	3.33265	1.38931	2.39878	0.01645	NA
Snhg12	18.4687	-0.884842	0.369083	-2.39741	0.0165116	0.216917
Ppm1m	5.99441	1.47608	0.616219	2.39538	0.0166033	0.217651
Xpa	41.1453	-0.461815	0.192816	-2.39511	0.0166153	0.217651
Scpep1	9.66345	0.910512	0.380349	2.39389	0.0166708	0.218063
Lsm3	122.667	0.313211	0.130955	2.39175	0.0167683	0.219024
Ap3s1	8.57382	1.32999	0.556393	2.39038	0.0168309	0.219527
Mia3	159.88	-0.311339	0.130327	-2.3889	0.0168988	0.219949
Pef1	37.9055	-0.496778	0.207978	-2.3886	0.0169125	0.219949
Maged2	18.6609	0.782488	0.327662	2.3881	0.0169359	0.219949
Kctd20	24.9308	-0.773044	0.323993	-2.38599	0.017033	0.220895
Chad	1.83745	2.53472	1.06253	2.38555	0.0170534	NA
Dnajc9	145.576	-0.506693	0.212492	-2.38453	0.0171009	0.221389
Zzef1	19.5584	-0.61558	0.2582	-2.38412	0.0171199	0.221389
Gm43389	1.177	-2.7271	1.14445	-2.3829	0.0171768	NA
Rps19	429.783	0.25581	0.107375	2.3824	0.0172003	0.221846
Ckm	5558.11	-0.34565	0.14509	-2.38232	0.017204	0.221846
Akr1b8	9.3006	1.09422	0.459489	2.38139	0.0172474	0.222091
Akr1b7	0.906086	3.12385	1.31265	2.3798	0.017322	NA
Cyb5r3	79.8082	0.339648	0.142753	2.37928	0.0173467	0.223053
Rbm25	864.256	-0.244807	0.103041	-2.37581	0.0175103	0.22484
Ift27	51.3368	0.432332	0.182016	2.37524	0.0175377	0.224873
Zfp771	26.9697	-0.581088	0.244721	-2.37449	0.017573	0.225009
Cd48	3.90117	1.57636	0.66392	2.37433	0.0175809	NA
Tpm4	56.519	0.370795	0.156202	2.37382	0.0176049	0.2251
Hook1	76.4826	-0.368157	0.155291	-2.37075	0.0177519	0.22666
Ip6k3	26.4026	-0.5769	0.24362	-2.36803	0.017883	0.228001
Mapre3	15.1529	-0.760819	0.321355	-2.36753	0.0179071	0.228001
Rpl38	160.228	0.278863	0.117844	2.36637	0.0179633	0.228398
Ucp1	26.4001	6.9963	2.95764	2.3655	0.0180057	0.228617
Glul	149.527	-0.64077	0.271504	-2.36007	0.0182714	0.231397
Cdk11b	268.677	-0.217921	0.0923398	-2.35999	0.0182755	0.231397
Ltbp2	0.831262	2.95023	1.25026	2.35969	0.01829	NA
Gm15551	4.55173	2.13061	0.903332	2.35861	0.0183433	NA
Taf10	34.3288	0.505197	0.214283	2.35762	0.0183927	0.232556
Aoc3	9.37603	2.25336	0.956114	2.35679	0.0184336	0.23275
Chst1	3.68844	2.24698	0.954224	2.35477	0.018534	NA
Ecpas	427.595	-0.301556	0.128077	-2.35449	0.0185479	0.233844
Mb	3564.84	-0.317599	0.134918	-2.35402	0.0185717	0.233844
Mpp1	22.4658	0.730976	0.310717	2.35255	0.0186454	0.234447
Gm2a	40.7842	0.592432	0.251905	2.3518	0.0186826	0.23459
Ier3	11.7354	-1.04998	0.446569	-2.35121	0.0187125	0.234642
Mlycd	112.58	-0.580702	0.247174	-2.34937	0.0188054	0.235452
Pfn1	62.6438	0.422196	0.179757	2.34871	0.0188388	0.235452
Ryr1	1153.62	-0.406275	0.173002	-2.34839	0.0188548	0.235452
Isoc1	128.738	0.359093	0.152978	2.34735	0.0189074	0.23557
Sf3a3	66.4454	0.371811	0.158418	2.34703	0.0189238	0.23557
Nadk	16.2148	0.827673	0.352701	2.34667	0.018942	0.23557
Trip12	71.2812	-0.3632	0.154923	-2.34439	0.019058	0.236138
Faim	14.0941	0.809579	0.34533	2.34436	0.0190597	0.236138
Amot	137.046	-0.388958	0.16592	-2.34425	0.0190656	0.236138
Rrp12	13.9228	-0.810011	0.345619	-2.34365	0.0190958	0.236191
Lat2	1.37873	2.65315	1.13318	2.34134	0.0192149	NA
Gm44224	0.905158	-2.93258	1.25273	-2.34095	0.019235	NA
Ifi204	9.1012	1.09527	0.467885	2.3409	0.0192374	0.237619
Klhl2	3.39085	1.66041	0.709612	2.33988	0.0192897	NA
Lamb1	17.668	0.733294	0.31339	2.33987	0.0192902	0.237781
Csde1	1016.34	-0.197814	0.0845492	-2.33963	0.0193029	0.237781
Pilra	1.03226	2.65867	1.13676	2.33881	0.0193455	NA
Eif3c	939.18	0.141694	0.0606038	2.33804	0.0193851	0.238385
Pink1	846.299	-0.29692	0.127015	-2.33767	0.0194044	0.238385
5330406M23Rik	36.6484	-0.613792	0.262708	-2.3364	0.0194703	0.238873
Ube3a	375.089	-0.195131	0.0836187	-2.33359	0.0196175	0.240257
Gm47438	11.804	0.915989	0.392602	2.33313	0.0196415	0.240257
Rheb	146.055	-0.270883	0.116123	-2.33273	0.0196624	0.240257
Lrrc14b	285.013	-0.270273	0.11592	-2.33154	0.0197251	0.240383
Lpin1	210.812	-0.52243	0.224072	-2.33153	0.0197256	0.240383
Srrm2	492.29	-0.246741	0.105939	-2.3291	0.0198538	0.241531
Luc7l2	183.711	-0.273986	0.117655	-2.32874	0.019873	0.241531
Irf2	93.1776	-0.304753	0.130947	-2.3273	0.0199493	0.24159
Spc24	18.8683	-0.611414	0.262754	-2.32694	0.0199683	0.24159
Gpatch1	55.5314	-0.527755	0.226874	-2.3262	0.0200078	0.24159
Gm8909	1.41724	2.59262	1.11454	2.32617	0.0200094	NA
Atp1b2	45.4289	-0.578868	0.248852	-2.32615	0.0200104	0.24159
Snap29	98.2014	-0.387793	0.16671	-2.32615	0.0200107	0.24159
Cd81	374.885	0.305892	0.131559	2.32513	0.0200648	0.241922
Zdbf2	1.41479	2.68061	1.15314	2.32462	0.0200923	NA
Znrf2	28.8006	0.540574	0.232619	2.32386	0.020133	0.242423
AI413582	27.3878	0.591636	0.254673	2.32312	0.0201728	0.242508
Chchd6	49.3314	0.60447	0.260241	2.32273	0.0201934	0.242508
Clec3b	5.08972	1.19427	0.514726	2.32021	0.0203296	NA
Dpm1	50.1636	-0.418519	0.180409	-2.31983	0.0203502	0.244068
Satb1	78.6679	-0.391832	0.16899	-2.31867	0.0204128	0.244306
Retreg1	562.33	-0.910658	0.392784	-2.31847	0.0204238	0.244306
Fam160b2	19.5192	-0.607934	0.262338	-2.31737	0.0204835	0.244488
Sugt1	356.595	-0.194481	0.0839437	-2.3168	0.0205144	0.244488
Hnrnpu	171.685	-0.348471	0.150417	-2.31671	0.0205197	0.244488
Myog	2.33096	2.00306	0.864693	2.31649	0.0205313	NA
Cnot4	272.022	-0.244563	0.105631	-2.31526	0.0205986	0.245107
Sox6	217.084	-0.240346	0.103845	-2.31446	0.0206426	0.245309
Slc24a3	2.48939	2.51172	1.08533	2.31423	0.0206549	NA
Rpl39l	2.9954	2.72331	1.17763	2.31253	0.0207483	NA
Ubr1	68.5524	-0.369283	0.159768	-2.31136	0.0208127	0.247008
Lmo4	35.8724	0.566281	0.245163	2.30981	0.0208987	0.247134
Dhx15	84.9879	-0.373969	0.161907	-2.30977	0.0209007	0.247134
Pcolce2	32.6626	0.578117	0.250318	2.30953	0.0209141	0.247134
Tbk1	11.1791	-0.796778	0.345044	-2.30921	0.0209321	0.247134
Boc	3.7985	1.47077	0.637598	2.30673	0.0210699	NA
Aqp11	2.24753	2.00666	0.870166	2.30607	0.0211068	NA
Arhgef2	45.0834	0.451808	0.195959	2.30562	0.0211318	0.249124
Sh3glb2	31.312	0.747321	0.32419	2.3052	0.0211554	0.249124
Tent5a	13.6706	0.971265	0.421803	2.30265	0.0212986	0.249513
Arid3b	3.6789	-1.40607	0.610648	-2.30259	0.0213018	NA
Dysf	18.7852	-0.638761	0.277428	-2.30244	0.0213102	0.249513
Creld2	16.9427	0.656535	0.285165	2.3023	0.0213185	0.249513
Abca1	30.6443	0.766657	0.333	2.30228	0.0213196	0.249513
Rpl35	241.645	0.22439	0.0974787	2.30194	0.0213388	0.249513
Ttc36	1.13309	2.79479	1.21418	2.3018	0.0213464	NA
Gpnmb	5.27639	1.23143	0.535079	2.30141	0.0213687	NA
Nupl2	10.0294	-0.895079	0.388984	-2.30107	0.0213876	0.249513
Gsn	779.651	0.440781	0.191581	2.30075	0.0214058	0.249513
Hebp1	9.54051	1.09526	0.476177	2.30011	0.0214417	0.249513
Heatr6	52.5917	-0.394791	0.171689	-2.29946	0.0214789	0.249513
Asb5	99.881	-0.364966	0.158729	-2.2993	0.021488	0.249513
Aqp7	8.2638	1.04403	0.454072	2.29926	0.0214903	0.249513
Crat	269.757	-0.225833	0.0982586	-2.29835	0.0215417	0.249791
Mmp11	1.55966	-2.29297	0.997797	-2.29803	0.0215602	NA
Hmox2	129.243	0.266494	0.116136	2.29468	0.0217516	0.251903
Kbtbd8	1.01267	2.62578	1.1443	2.29465	0.0217533	NA
AA465934	1.34252	2.5213	1.09985	2.29241	0.0218818	NA
Rassf9	12.7836	-0.85444	0.372812	-2.29188	0.0219125	0.253413
Srpx2	6.61232	1.10011	0.480095	2.29144	0.0219377	0.253413
Ppa1	119.108	0.35092	0.153215	2.29038	0.0219993	0.253802
Ostc	64.9261	0.456811	0.199545	2.28926	0.0220642	0.254227
Ing1	50.3285	-0.491696	0.214841	-2.28865	0.0220995	0.254312
Senp2	37.386	-0.429858	0.187883	-2.2879	0.0221434	0.25441
Lyz2	410.922	0.50285	0.219937	2.28634	0.0222344	0.25441
Sgpl1	14.0304	0.822539	0.359827	2.28593	0.0222583	0.25441
Drg1	127.701	-0.312829	0.136881	-2.28541	0.0222885	0.25441
Abce1	54.1063	-0.436929	0.191182	-2.28541	0.0222889	0.25441
Ociad2	239.204	-0.300263	0.131412	-2.2849	0.0223185	0.25441
Arl4a	279.415	0.493143	0.21584	2.28476	0.0223267	0.25441
Tacc2	219.736	-0.457293	0.200157	-2.28467	0.0223319	0.25441
Rps4l	5.19507	1.32439	0.579833	2.28409	0.022366	NA
Ddx24	378.48	-0.253383	0.110982	-2.28311	0.0224238	0.25443
Manf	39.4619	0.437664	0.191697	2.28311	0.0224242	0.25443
Nipal2	2.27265	2.23583	0.97938	2.28291	0.0224359	NA
Zfp869	43.5117	-0.480103	0.21031	-2.28284	0.0224398	0.25443
Ralgapa2	12.6781	0.750711	0.328923	2.28233	0.02247	0.25443
Pfkm	915.394	-0.290551	0.127308	-2.28227	0.0224736	0.25443
mt-Tq	1.86732	2.20439	0.966463	2.28088	0.0225555	NA
Galnt16	2.52704	1.86166	0.816529	2.27997	0.0226096	NA
Gys2	5.05962	2.99139	1.31232	2.27947	0.0226393	NA
Ophn1	19.8638	0.86833	0.380978	2.27922	0.0226543	0.255915
Ubash3b	3.05349	1.57092	0.68925	2.27917	0.0226567	NA
Ccndbp1	63.7701	-0.434202	0.190515	-2.2791	0.0226611	0.255915
Tshr	5.28721	4.62225	2.0285	2.27865	0.022688	NA
Pnpla8	263.973	-0.269515	0.118303	-2.27817	0.0227163	0.256116
Ankrd23	496.154	-0.263428	0.115667	-2.27748	0.0227575	0.256116
Riok3	309.616	-0.234987	0.103183	-2.27738	0.0227634	0.256116
Klhl38	8.64407	-0.871864	0.383017	-2.27631	0.0228277	0.256411
Eya4	35.552	-0.472614	0.207671	-2.27578	0.0228591	0.256411
Agpat4	6.85696	0.983881	0.432374	2.27553	0.0228742	0.256411
Gm37310	1.12392	2.8354	1.24636	2.27494	0.0229096	NA
Mx1	1.51729	2.73824	1.2042	2.27391	0.0229714	NA
Vldlr	318.705	-0.354632	0.15614	-2.27124	0.0231325	0.258987
4931406C07Rik	46.1081	1.3002	0.572861	2.26966	0.0232284	0.259741
Sult1e1	3.52178	2.25937	0.995723	2.26908	0.0232637	NA
Pgrmc2	53.5971	0.395302	0.17422	2.26898	0.0232693	0.259879
Plekhg2	2.33544	1.8138	0.799395	2.26897	0.0232704	NA
Clk4	90.7971	-0.473048	0.20854	-2.26838	0.0233062	0.259971
Hspa12a	17.7597	0.823904	0.363492	2.26664	0.0234124	0.260836
Syap1	84.23	0.415778	0.183553	2.26516	0.0235028	0.261209
Slc9a3r2	44.2386	-0.485166	0.214187	-2.26515	0.0235034	0.261209
Taf7	120.041	-0.580533	0.256422	-2.26397	0.0235759	0.261299
Nudt9	108.562	-0.290302	0.128259	-2.2634	0.0236109	0.261299
C1qc	27.3433	0.713264	0.315283	2.2623	0.0236788	0.261299
Bmper	5.16984	1.23473	0.545924	2.26172	0.0237145	NA
Col6a1	17.1169	0.642662	0.284168	2.26156	0.0237247	0.261299
Rragd	244.047	-0.313443	0.138609	-2.26134	0.023738	0.261299
Pdk4	137.239	-1.40159	0.619897	-2.26101	0.0237586	0.261299
Dupd1	140.36	-0.421227	0.186325	-2.26072	0.0237768	0.261299
Mbnl1	509.633	-0.258334	0.114301	-2.26011	0.0238142	0.261299
Bola2	117.304	0.275743	0.122019	2.25984	0.0238311	0.261299
Cep57l1	12.0007	-0.750862	0.332268	-2.2598	0.0238334	0.261299
Lrrc30	236.231	-0.547065	0.242086	-2.25979	0.0238342	0.261299
Cdh5	13.4294	-0.667578	0.295497	-2.25917	0.0238726	0.261299
Mynn	12.8977	-0.740676	0.327882	-2.25897	0.0238851	0.261299
Rgs2	28.1295	0.785432	0.347903	2.25762	0.0239696	0.261908
Ccdc141	10.2605	0.9115	0.403892	2.25679	0.0240212	0.262157
Odf3l1	1.41695	3.12773	1.38619	2.25635	0.0240487	NA
Mettl9	48.2785	0.530253	0.235046	2.25595	0.0240736	0.262413
Rfc4	53.2858	-0.362852	0.160982	-2.25399	0.024197	0.263443
Slamf8	1.01347	2.65957	1.18071	2.25251	0.0242898	NA
Sf1	30.6977	-0.593648	0.263595	-2.25212	0.0243147	0.264302
Mgst2	9.94119	2.52183	1.12009	2.25146	0.0243563	0.264302
Tmem176a	40.2272	0.537097	0.238581	2.25121	0.0243721	0.264302
Lrp1	14.7978	0.865986	0.384729	2.25089	0.0243922	0.264302
Klf9	201.558	-0.383957	0.170673	-2.24966	0.0244704	0.264348
Mrpl39	68.7662	0.329868	0.14669	2.24874	0.0245294	0.264348
Serinc2	25.4535	-0.562386	0.250143	-2.24826	0.0245597	0.264348
Phospho2	48.08	-0.440749	0.196049	-2.24816	0.024566	0.264348
Ormdl3	47.6609	0.688834	0.306407	2.2481	0.0245696	0.264348
Enpp5	33.6449	0.52594	0.23395	2.24808	0.0245709	0.264348
C1rl	1.23675	2.94115	1.31066	2.24401	0.0248315	NA
Sp3os	12.8243	0.736609	0.328325	2.24353	0.0248623	0.267167
mt-Nd2	2975.05	-0.277228	0.123633	-2.24233	0.0249398	0.267586
C130026I21Rik	2.0713	2.51448	1.12139	2.24229	0.024943	NA
Rpl36a	18.7928	0.576147	0.257002	2.2418	0.0249746	0.267586
Gm12240	2.59625	-2.10589	0.939458	-2.24161	0.0249869	NA
Mios	42.4809	-0.414057	0.184718	-2.24156	0.0249896	0.267586
Atp2c1	48.3994	-0.588739	0.262702	-2.24109	0.02502	0.267597
Wdyhv1	7.06173	0.935826	0.417703	2.24041	0.0250641	0.267753
Gzma	1.00202	2.56218	1.14391	2.23985	0.0251008	NA
Gadd45b	39.9463	-0.581338	0.25964	-2.23902	0.0251549	0.268283
Gpcpd1	172.262	-0.344467	0.153886	-2.23845	0.0251915	0.268283
Wwp2	20.592	-0.589802	0.263506	-2.23829	0.0252023	0.268283
Suclg1	1120.33	-0.193776	0.0866002	-2.23759	0.025248	0.268456
Gm41717	0.762766	2.82359	1.26215	2.23712	0.0252783	NA
Nus1	18.3278	0.624497	0.279277	2.23612	0.0253437	0.269014
Mapk1	59.2757	-0.391105	0.174922	-2.23588	0.0253597	0.269014
Prxl2a	203.052	0.795259	0.35578	2.23525	0.0254008	0.269136
Pdlim4	11.1211	0.776217	0.347384	2.23446	0.0254526	0.269371
Ces1d	76.9202	1.32148	0.59155	2.23393	0.0254875	0.269427
Gnl2	105.062	-0.295247	0.132213	-2.23312	0.0255411	0.269679
Gm11969	1.02506	-2.63176	1.17888	-2.23243	0.0255866	NA
Nos1	35.2531	-0.615968	0.276022	-2.23159	0.0256419	0.270289
Myot	1697.75	-0.269889	0.120972	-2.231	0.0256811	0.270289
Ccni	36.911	0.477302	0.213951	2.2309	0.025688	0.270289
Gm37399	2.53725	1.65266	0.74092	2.23055	0.0257112	NA
Ap1g2	3.45698	1.4212	0.63754	2.2292	0.0258005	NA
Zbtb20	618.866	-0.214971	0.0964424	-2.22901	0.0258132	0.271292
Cyth4	4.29955	1.35784	0.609271	2.22864	0.0258381	NA
Taf3	81.9168	-0.327321	0.146896	-2.22826	0.0258634	0.271506
mt-Rnr2	7953.99	-0.347867	0.156337	-2.2251	0.0260742	0.273403
Acss3	5.83796	1.32957	0.597799	2.22411	0.0261413	0.273791
Fzd7	35.9219	-0.636435	0.286413	-2.22209	0.0262772	0.274756
Cdkn2c	19.8467	1.08588	0.488827	2.22141	0.0263231	0.274756
Sfr1	347.392	-0.196898	0.0886368	-2.2214	0.0263242	0.274756
Cx3cl1	1.51258	-2.1741	0.979409	-2.21981	0.0264317	NA
Cage1	0.939247	2.59684	1.16994	2.21963	0.026444	NA
Gm44005	3.36541	1.48367	0.668899	2.21808	0.0265496	NA
Gm30122	1.63536	2.24441	1.01207	2.21764	0.0265791	NA
Kin	41.6615	-0.534584	0.241178	-2.21655	0.0266536	0.27759
Cgnl1	9.27859	1.08938	0.491486	2.21651	0.0266567	0.27759
Rpf1	41.0131	-0.511583	0.2309	-2.21561	0.0267185	0.277593
Sri	58.2469	0.526747	0.237748	2.21557	0.0267209	0.277593
Zfp36l2	1.64175	2.25952	1.02006	2.21509	0.0267536	NA
Tm6sf1	9.26678	0.8705	0.392991	2.21507	0.0267555	0.277593
Cpsf4	10.2396	-0.753733	0.340328	-2.21472	0.0267792	0.277593
Limd1	83.6367	-0.346208	0.156356	-2.21422	0.0268137	0.277634
Csnk1d	36.4093	-0.490123	0.221424	-2.2135	0.0268631	0.277762
Pmvk	46.6438	0.508218	0.229681	2.21271	0.0269174	0.277762
Irf1	24.0066	0.863215	0.390117	2.21271	0.0269177	0.277762
Spag9	373.199	-0.236011	0.106756	-2.21075	0.027053	0.278386
Tmem106a	9.30855	0.933596	0.422342	2.21052	0.0270691	0.278386
Homer2	60.2631	0.471785	0.213428	2.21051	0.0270699	0.278386
Cipc	37.3245	-0.519456	0.235102	-2.20949	0.0271403	0.278546
Acacb	34.8362	-0.460608	0.208476	-2.2094	0.0271468	0.278546
Kdelr3	4.93101	1.19541	0.541543	2.20742	0.0272845	NA
Slc7a6	10.0839	-0.938025	0.425021	-2.20701	0.0273135	0.279802
Rps6-ps3	1.27143	2.39592	1.08573	2.20673	0.0273328	NA
Gclm	88.2609	-0.888234	0.402528	-2.20664	0.0273393	0.279802
Fcrls	9.65	1.10279	0.499831	2.20632	0.0273616	0.279802
4732440D04Rik	10.8693	0.816243	0.370127	2.2053	0.0274328	0.279948
Kbtbd2	23.202	-0.523645	0.237464	-2.20515	0.0274433	0.279948
Rab40c	8.87104	0.9769	0.443079	2.2048	0.0274682	0.279948
Gm38832	5.88242	-1.35235	0.613576	-2.20404	0.0275214	0.280176
Gpi1	363.98	-0.234219	0.106363	-2.20207	0.0276604	0.281188
Pik3ip1	72.9761	-0.324427	0.147366	-2.2015	0.0277006	0.281188
Ifi213	7.00393	1.63481	0.742652	2.20132	0.0277136	0.281188
Fbln7	4.18361	1.24046	0.563558	2.20113	0.0277269	NA
B3gnt3	2.15284	-1.874	0.85173	-2.20023	0.0277908	NA
Kat8	49.0191	-0.528755	0.240431	-2.1992	0.0278638	0.282397
Gm4950	1.3608	-2.42667	1.10352	-2.19902	0.0278762	NA
Stx18	32.8706	0.506886	0.230727	2.19691	0.028027	0.283605
Cks1b	16.7262	0.683743	0.311266	2.19665	0.0280454	0.283605
Rspo3	5.36514	1.29876	0.591326	2.19635	0.0280672	NA
Dmtn	1.00877	2.65031	1.20669	2.19634	0.0280675	NA
Epc1	28.3907	0.477051	0.217446	2.19389	0.0282434	0.28529
H2az1	11.989	-0.67746	0.309022	-2.19227	0.0283601	0.286151
Zfp788	7.52456	-0.865844	0.395255	-2.1906	0.0284809	0.287051
Kctd9	39.832	-0.423389	0.193382	-2.18939	0.0285682	0.287611
Uhrf1bp1l	39.6756	-0.523406	0.2392	-2.18815	0.0286585	0.288201
Spns2	4.73522	-1.0998	0.502956	-2.18668	0.0287659	NA
Phc3	20.2262	-0.58634	0.268191	-2.18627	0.0287955	0.28926
Srd5a3	4.62906	1.16657	0.533684	2.18589	0.0288236	NA
Kbtbd13	9.30374	0.82264	0.376489	2.18503	0.0288864	0.289853
Cops4	469.991	-0.200643	0.0918926	-2.18345	0.0290028	0.290396
Naa25	61.2351	-0.614543	0.281458	-2.18343	0.0290044	0.290396
Zswim3	2.74587	-1.56009	0.714986	-2.18198	0.0291107	NA
Zkscan4	0.853728	2.99213	1.37133	2.18192	0.0291157	NA
Ccl9	16.2229	0.709518	0.325436	2.18021	0.0292421	0.292237
Zfp956	12.017	-0.798275	0.366189	-2.17996	0.0292606	0.292237
Wdr74	19.5393	0.559165	0.256562	2.17946	0.0292978	0.292237
Rpl35a	399.723	0.158927	0.0729292	2.1792	0.0293169	0.292237
Rragc	21.941	0.649167	0.298062	2.17796	0.0294093	0.29268
Twistnb	125.308	-0.272479	0.125142	-2.17736	0.0294539	0.29268
Tep1	14.0923	0.71491	0.328347	2.1773	0.029458	0.29268
Rps8	58.7945	0.354729	0.162964	2.17673	0.0295007	0.292785
Zmat1	5.25184	1.10666	0.508421	2.17667	0.0295055	NA
Tle1	15.0216	-0.636508	0.292642	-2.17504	0.0296272	0.29372
Kank2	20.8235	0.577759	0.265792	2.17373	0.0297257	0.294375
Prkab2	242.812	-0.338077	0.155652	-2.172	0.0298555	0.295064
Zcchc2	20.5193	-0.642317	0.295789	-2.17154	0.0298905	0.295064
Kcnj11	23.249	-0.540989	0.249132	-2.1715	0.0298936	0.295064
Angptl1	19.6036	0.567104	0.261208	2.17108	0.0299251	0.295064
Adam23	0.971882	2.59726	1.19775	2.16844	0.0301252	NA
Rasd2	51.5194	-0.3857	0.177877	-2.16835	0.030132	0.296303
Ak3	50.4941	0.427209	0.197062	2.16789	0.030167	0.296303
Fabp4	1429.72	0.923866	0.426192	2.16772	0.0301798	0.296303
1810013L24Rik	32.3676	-0.469593	0.216671	-2.16731	0.030211	0.296303
Slc25a4	4653.42	-0.306477	0.141411	-2.16728	0.0302138	0.296303
Ndufa10	1301.3	-0.210007	0.0969264	-2.16667	0.0302603	0.29644
Pid1	17.4745	0.682654	0.315177	2.16594	0.0303158	0.296524
Tmem234	243.702	0.222756	0.102879	2.16523	0.0303697	0.296524
Sgcg	262.679	-0.353182	0.163122	-2.16514	0.0303768	0.296524
Myl12b	16.4947	0.696016	0.321573	2.16441	0.0304332	0.296524
Sqstm1	308.751	-0.340924	0.157523	-2.16428	0.0304429	0.296524
Tsnax	109.708	-0.290904	0.134429	-2.164	0.0304645	0.296524
Med13	45.2502	-0.411581	0.190363	-2.16208	0.0306117	0.297637
Fundc2	553.444	-0.17016	0.0787301	-2.1613	0.030672	0.297705
Atp2b4	17.5975	0.640503	0.296372	2.16114	0.0306842	0.297705
Ifitm10	4.47915	-1.15331	0.533688	-2.16102	0.0306941	NA
Aldh2	35.1868	0.452119	0.209292	2.16023	0.0307545	0.297964
Secisbp2	38.0803	-0.425619	0.197062	-2.15982	0.0307866	0.297964
Cbll1	26.9195	-0.49569	0.229564	-2.15927	0.0308294	0.297964
Tiprl	38.3919	0.466107	0.215879	2.15911	0.0308419	0.297964
Hmcn1	5.95888	1.03554	0.47987	2.15795	0.0309316	0.298253
2310033P09Rik	13.1319	0.699785	0.324293	2.15788	0.0309374	0.298253
Kpna1	181.286	-0.25813	0.11965	-2.15738	0.0309761	0.298309
Mmd	16.9782	1.69012	0.783825	2.15625	0.0310642	0.298723
Poln	6.74529	1.38186	0.640941	2.15599	0.0310848	0.298723
Myom1	741.015	-0.34542	0.160272	-2.15521	0.0311455	0.29881
Fam126a	15.0567	0.626335	0.290688	2.15467	0.0311879	0.29881
Zfp120	21.7356	-0.533333	0.247531	-2.15461	0.0311925	0.29881
Kcnj15	1.21084	2.90468	1.34814	2.15458	0.0311947	NA
Ntrk3	2.62315	2.55454	1.18577	2.15434	0.0312138	NA
Jpt2	4.32347	1.25877	0.584546	2.15342	0.031286	NA
Xrn1	65.0767	-0.382043	0.177491	-2.15246	0.031361	0.300108
Col4a1	42.7894	0.458226	0.212968	2.15162	0.0314276	0.300153
Nectin3	10.0863	0.762923	0.35459	2.15156	0.0314317	0.300153
Fbxl13	0.991688	2.60339	1.21114	2.14953	0.0315922	NA
Klhl13	11.3164	0.955317	0.444441	2.14948	0.0315963	0.301408
Cdk14	8.75306	0.877288	0.408486	2.14765	0.0317413	0.30226
Psma1	322.382	-0.27292	0.127086	-2.14752	0.0317521	0.30226
Mogs	2.52709	1.75818	0.818836	2.14717	0.0317794	NA
Ttc25	3.11172	2.06613	0.962754	2.14606	0.0318682	NA
Lyz1	22.8749	0.897463	0.418257	2.14572	0.031895	0.302638
Rb1cc1	265.245	-0.275738	0.128507	-2.1457	0.0318967	0.302638
Ccdc88a	18.8348	0.602503	0.280856	2.14524	0.0319338	0.302638
B430010I23Rik	22.8388	0.731607	0.341078	2.14498	0.0319542	0.302638
Gm31166	13.6771	-0.675936	0.315194	-2.14451	0.0319923	0.302638
Gm12971	0.966175	2.5956	1.21048	2.14427	0.0320113	NA
Slain2	155.177	-0.248631	0.115959	-2.14413	0.0320224	0.302638
Haus3	16.7658	-0.59779	0.278807	-2.1441	0.0320249	0.302638
Man2a1	9.03467	0.820081	0.382715	2.1428	0.0321294	0.303311
Bicd1	5.31971	1.12289	0.524364	2.14143	0.0322392	NA
Trem2	1.59435	2.21568	1.0348	2.14116	0.0322611	NA
Atp2a2	86.8356	1.0988	0.513203	2.14107	0.0322685	0.304016
Nek6	48.1307	-0.533285	0.249078	-2.14104	0.032271	0.304016
Gpx4	80.6699	0.303487	0.141794	2.14034	0.0323271	0.304229
Inhbb	1.7929	2.47184	1.1554	2.13938	0.0324047	NA
Nucb1	21.1273	0.545712	0.255154	2.13875	0.0324556	0.305122
Dclre1a	8.13139	0.873562	0.408572	2.13808	0.0325099	0.305318
Cyp4f18	1.29336	2.40481	1.1252	2.13722	0.0325799	NA
Gpt	34.896	0.475977	0.222757	2.13676	0.0326177	0.305843
Soat1	7.12125	0.994746	0.465581	2.13657	0.0326331	0.305843
Errfi1	70.9074	-0.367725	0.172166	-2.13588	0.0326891	0.306052
Podn	2.22247	1.84509	0.863988	2.13555	0.0327158	NA
Ccdc57	3.57002	-1.32878	0.622256	-2.13543	0.0327263	NA
Zcchc24	73.3521	-0.467058	0.218811	-2.13453	0.0327993	0.306666
Ndufb4	122.131	0.269767	0.126407	2.13411	0.0328339	0.306666
Rnf185	20.3994	0.546638	0.256176	2.13384	0.0328559	0.306666
Cluh	66.724	0.468324	0.219544	2.13317	0.032911	0.306691
Acss1	38.4846	-0.683299	0.320349	-2.13298	0.032926	0.306691
Degs1	72.1316	0.329747	0.154647	2.13226	0.0329857	0.306856
Vps37a	123.959	-0.317197	0.148783	-2.13195	0.0330112	0.306856
Ccdc69	20.6666	0.835922	0.392211	2.13131	0.0330639	0.307032
Azi2	43.4963	0.397119	0.186382	2.13067	0.0331162	0.307203
Ube2c	22.2909	-0.541141	0.254063	-2.12995	0.033176	0.307405
Nop14	111.748	-0.384697	0.18066	-2.1294	0.0332215	0.307405
Ampd3	18.6603	-0.731022	0.343335	-2.12918	0.0332393	0.307405
Arl8b	240.218	-0.273229	0.128353	-2.12873	0.0332769	0.307439
Gm50221	1.55041	2.1886	1.02835	2.12826	0.0333157	NA
Gapdh	108.824	-0.464691	0.218362	-2.12808	0.0333308	0.307625
Fkbp9	49.1447	0.379602	0.178503	2.12659	0.0334546	0.308375
Rpsa	25.6255	0.503331	0.236719	2.12628	0.03348	0.308375
Cd209a	4.59149	1.1093	0.521857	2.12568	0.03353	NA
Fmo2	26.8821	-0.516236	0.242945	-2.12491	0.0335942	0.309114
Tcaf1	8.39574	0.864404	0.406913	2.1243	0.0336453	0.309128
Fdx1	160	0.272053	0.12808	2.12408	0.0336637	0.309128
Aida	19.0282	0.555486	0.261762	2.1221	0.0338291	0.309769
Pfdn4	33.8962	0.465182	0.219214	2.12205	0.0338336	0.309769
Igfbp4	24.8536	0.570817	0.268996	2.12202	0.0338358	0.309769
Lyplal1	3.03678	1.59709	0.752849	2.12139	0.033889	NA
Zfp950	64.9729	0.361535	0.170436	2.12124	0.0339015	0.310059
Cdsn	2.20582	4.39287	2.07239	2.11971	0.0340301	NA
Smc6	247.921	0.251147	0.118485	2.11966	0.0340348	0.310702
Lyrm2	126.616	0.305736	0.144243	2.1196	0.0340402	0.310702
Gm43794	1.23819	-2.41663	1.14063	-2.11867	0.0341182	NA
Ptk2	19.7249	-0.524034	0.247341	-2.11867	0.0341185	0.311105
Pbxip1	227.965	-0.275577	0.13027	-2.11542	0.0343939	0.313301
Adamtsl3	3.78735	1.48016	0.699897	2.11482	0.0344449	NA
Zfhx4	38.9673	0.576173	0.272477	2.11458	0.034466	0.313435
Cpne8	19.7132	0.592251	0.280121	2.11427	0.0344926	0.313435
Ube2g1	105.92	-0.345616	0.163498	-2.11388	0.0345251	0.313435
Hp1bp3	245.136	-0.253449	0.119919	-2.1135	0.0345578	0.313435
Eif3j1	93.313	-0.296982	0.14054	-2.11315	0.034588	0.313435
Npr3	6.21417	1.50796	0.71382	2.11253	0.0346412	0.313435
Metap2	619.85	-0.157214	0.0744234	-2.11243	0.0346499	0.313435
Col16a1	1.26089	2.32339	1.10042	2.11137	0.0347405	NA
Gnl3	151.647	-0.482755	0.228674	-2.11111	0.0347632	0.314147
Endod1	3.99853	1.28297	0.607807	2.11082	0.034788	NA
Mapk14	66.2564	-0.387997	0.183884	-2.11	0.034858	0.314691
Gm7644	0.635269	-3.08849	1.46447	-2.10894	0.0349499	NA
Pdxk	10.5976	0.739349	0.35059	2.10887	0.0349559	0.315262
Gm12682	0.922551	2.53106	1.20034	2.10862	0.0349774	NA
Cntrl	37.9594	-0.39182	0.185856	-2.10819	0.0350145	0.315366
Acvr1c	11.6898	2.98805	1.41752	2.10793	0.0350368	0.315366
Lhfpl2	6.96871	0.990304	0.470018	2.10695	0.0351222	0.315517
Gm43672	31.3778	-0.501685	0.238111	-2.10694	0.0351231	0.315517
Bcl2l1	20.4205	0.596018	0.283037	2.1058	0.035222	0.316031
1700056E22Rik	0.988466	2.55101	1.21154	2.10559	0.0352404	NA
Ccl5	9.23817	1.02235	0.485567	2.10548	0.0352498	0.316031
Recql5	2.84386	-1.5081	0.71642	-2.10505	0.0352868	NA
Slamf9	2.76881	1.814	0.86186	2.10475	0.035313	NA
Marveld2	1.05406	-2.5859	1.22868	-2.10462	0.0353248	NA
Cpa3	15.4554	0.966141	0.4594	2.10305	0.0354613	0.317614
Maged1	24.9612	0.578158	0.275007	2.10234	0.0355233	0.317703
Myo18b	93.2802	-0.480291	0.228477	-2.10214	0.0355411	0.317703
Xpr1	101.168	-0.399047	0.189882	-2.10155	0.0355925	0.317734
Krcc1	165.395	0.285303	0.135784	2.10115	0.0356277	0.317734
Cmc1	91.7046	0.267026	0.1271	2.1009	0.0356494	0.317734
Tec	11.9743	-0.767451	0.365451	-2.10001	0.035728	0.318123
mt-Nd1	6358.76	-0.313756	0.149437	-2.09958	0.0357655	0.318145
Mettl26	154.469	-0.249558	0.118917	-2.09859	0.035853	0.318611
Alg5	49.8884	0.407962	0.194453	2.098	0.0359051	0.318763
Sra1	201.43	-0.241908	0.115329	-2.09754	0.0359458	0.318813
Pde9a	4.253	-1.23027	0.586601	-2.09729	0.035968	NA
Olfml1	2.88395	1.60125	0.763774	2.0965	0.036038	NA
Rtl8a	11.0748	-0.776613	0.370637	-2.09535	0.0361402	0.320225
Islr	6.74723	0.956714	0.456689	2.09489	0.0361806	0.320271
Samd5	8.84319	-0.846041	0.403998	-2.09417	0.0362446	0.320525
Ppp1r15a	33.9092	-0.593832	0.28377	-2.09266	0.0363799	0.321157
Gm11713	2.09689	-1.75567	0.839013	-2.09254	0.0363899	NA
Kctd15	33.6453	-0.550258	0.262991	-2.09231	0.0364112	0.321157
Mfap1a	23.9367	-0.494121	0.236175	-2.09218	0.0364221	0.321157
Kif3a	34.3167	0.427007	0.204138	2.09175	0.0364605	0.321184
Psmd3	44.6993	-0.44912	0.214826	-2.09062	0.0365619	0.321673
Tgif1	8.5215	-1.13994	0.545337	-2.09035	0.0365867	0.321673
Jagn1	116.189	-0.26986	0.129143	-2.08961	0.0366525	0.32194
Ubl7	2.44895	-1.5707	0.752434	-2.08749	0.0368437	NA
Mgll	118.188	0.757041	0.362711	2.08717	0.0368727	0.323369
Tmem38a	828.752	-0.23466	0.112438	-2.08702	0.0368863	0.323369
Cops2	124.33	-0.246725	0.118268	-2.08616	0.0369644	0.323741
Gtf3c6	127.463	0.285083	0.136687	2.08566	0.0370098	0.323827
Sec31a	40.7212	-0.443179	0.212586	-2.08471	0.037096	0.324269
Ubr4	67.2045	-0.447021	0.214502	-2.084	0.0371605	0.324313
Ly6d	2.57745	-1.62293	0.778865	-2.08371	0.0371862	NA
Cd59a	128.381	0.385223	0.184897	2.08345	0.0372104	0.324313
Smyd2	285.462	-0.344578	0.165398	-2.08333	0.037221	0.324313
Tnrc6b	211.815	-0.216353	0.103893	-2.08247	0.0372996	0.324313
Sik2	30.7093	0.833227	0.40012	2.08244	0.0373022	0.324313
Tmem120a	40.1201	0.610539	0.293204	2.0823	0.0373151	0.324313
Psmd6	409.703	-0.209743	0.100815	-2.08047	0.0374821	0.325454
Gigyf2	59.4096	-0.309546	0.148819	-2.08002	0.0375235	0.325502
H2-D1	337.549	0.5174	0.248811	2.07949	0.0375722	0.325614
Cltb	115.45	-0.349285	0.168009	-2.07897	0.0376201	0.325719
Socs2	41.8761	-0.443972	0.213597	-2.07855	0.0376589	0.325744
Renbp	2.83594	1.48846	0.716202	2.07827	0.0376845	NA
Wrap73	29.2499	-0.475428	0.22881	-2.07783	0.0377253	0.325818
Aldh9a1	7.35678	1.00594	0.48423	2.07739	0.0377652	0.325818
Mau2	36.6918	-0.40266	0.19384	-2.07729	0.037775	0.325818
Idh3b	1446.68	-0.188332	0.0907025	-2.07637	0.0378597	0.326185
Nudt19	193.229	-0.216305	0.104191	-2.07605	0.0378893	0.326185
Lrrc8d	4.80831	1.08812	0.52416	2.07594	0.0378993	NA
Recql4	0.70433	2.75053	1.32534	2.07533	0.0379557	NA
Tex264	30.4944	0.458387	0.220909	2.075	0.0379864	0.326712
Rnase6	2.31191	1.67341	0.806719	2.07434	0.0380476	NA
Gm37423	2.70971	1.57664	0.760492	2.07318	0.0381553	NA
Hacl1	3.74237	1.35338	0.652881	2.07294	0.0381776	NA
Gtpbp4	338.606	-0.25947	0.125253	-2.07157	0.0383057	0.328887
Retreg2	5.32694	0.987376	0.476696	2.07129	0.0383315	NA
Tpmt	7.62801	0.914674	0.441604	2.07125	0.0383353	0.328887
Aif1l	9.71181	0.813346	0.392855	2.07035	0.03842	0.328887
Gm14964	1.5012	-2.1003	1.01451	-2.07026	0.0384284	NA
Lrmda	13.919	0.768824	0.371428	2.06991	0.0384605	0.328887
Rasa3	10.8982	0.779853	0.376874	2.06927	0.038521	0.328887
Sat1	34.7904	0.510894	0.246909	2.06916	0.0385308	0.328887
Fam13c	26.9521	-0.463276	0.223905	-2.06907	0.0385395	0.328887
Caprin2	12.1049	0.796782	0.385119	2.06893	0.0385529	0.328887
Sf3b1	302.161	-0.246116	0.118983	-2.0685	0.0385928	0.328887
Abcg1	9.45093	0.847541	0.409828	2.06804	0.0386365	0.328887
Zbtb8os	35.2616	0.399499	0.193179	2.06803	0.0386373	0.328887
Dusp28	44.5304	-0.42045	0.203357	-2.06754	0.038683	0.328968
Slamf7	3.09885	1.64977	0.798463	2.06618	0.0388118	NA
Pttg1ip	29.2563	0.479404	0.232031	2.06612	0.0388173	0.329509
Eno3	4263.39	-0.266405	0.128941	-2.0661	0.038819	0.329509
Phf10	69.6092	0.362682	0.175608	2.0653	0.0388951	0.329846
Gm10030	2.30906	-1.6827	0.81491	-2.06489	0.0389334	NA
Rasgrp2	13.9144	0.685862	0.332213	2.06453	0.0389678	0.330155
Ppp6r3	63.5358	-0.35048	0.169855	-2.06341	0.0390734	0.330741
Dync2h1	9.21716	0.798502	0.387221	2.06213	0.0391951	0.331463
Rab7	103.152	-0.384777	0.186668	-2.0613	0.0392747	0.331638
Gdf9	1.24606	2.35235	1.14125	2.0612	0.0392835	NA
H2bc4	423.636	-0.214534	0.104086	-2.06112	0.0392915	0.331638
Ttll11	1.47008	-2.42561	1.17686	-2.06108	0.0392952	NA
Cast	159.288	-0.264618	0.128407	-2.06077	0.0393252	0.331638
Pdia6	97.0866	0.375846	0.182668	2.05754	0.0396346	0.333937
Gm43331	1.18451	-2.31621	1.12587	-2.05725	0.0396619	NA
Nek9	106.862	-0.43536	0.211715	-2.05635	0.039749	0.334445
Zfp748	1.47926	2.08363	1.01335	2.05618	0.0397651	NA
Igf1	55.2286	0.947429	0.460779	2.05615	0.0397685	0.334445
Tbc1d4	84.7955	-0.340437	0.165614	-2.05561	0.0398203	0.334572
Rbl2	18.5828	-0.809081	0.393788	-2.05461	0.0399166	0.3349
1700066M21Rik	3.844	1.22104	0.594297	2.0546	0.0399173	NA
Ankrd9	114.952	-0.295008	0.143626	-2.054	0.0399756	0.3349
Stat1	62.8294	0.611913	0.297962	2.05366	0.0400086	0.3349
Sh3bgr	1765.89	-0.244378	0.119004	-2.05353	0.0400209	0.3349
Skint7	0.770592	2.84177	1.38393	2.0534	0.0400338	NA
Ffar2	2.24885	2.3803	1.15952	2.05284	0.0400884	NA
Kbtbd11	3.43826	1.59891	0.778947	2.05265	0.0401064	NA
Kmt2a	47.5029	-0.408235	0.198894	-2.05253	0.0401186	0.3349
2810039B14Rik	1.12149	2.32068	1.13065	2.05251	0.0401198	NA
Clic5	106.73	-0.349554	0.170307	-2.05249	0.0401224	0.3349
Fam53b	40.5892	-0.38468	0.187466	-2.052	0.0401701	0.3349
L3mbtl2	9.71017	-0.792123	0.386058	-2.05182	0.0401871	0.3349
Sumf2	5.79309	-0.924549	0.450608	-2.05178	0.040191	0.3349
Ube2g2	73.3617	-0.347105	0.169271	-2.05059	0.0403069	0.335161
Ppp2r5e	90.5575	-0.276238	0.134718	-2.05049	0.0403168	0.335161
Rab7b	5.99243	1.09044	0.53184	2.05032	0.0403329	0.335161
Rpgrip1l	3.53946	1.30635	0.637265	2.04994	0.0403703	NA
Tacc1	33.6511	0.608792	0.29705	2.04946	0.0404169	0.335338
Dnajc21	617.151	-0.181567	0.0885975	-2.04935	0.040428	0.335338
Emb	8.41945	0.877274	0.428349	2.04804	0.0405562	0.336095
Ccdc152	3.79327	1.30651	0.637944	2.048	0.0405599	NA
Pon2	61.0781	0.363893	0.177753	2.04719	0.0406399	0.33626
Rhbdf2	3.87058	-1.34274	0.656079	-2.04661	0.0406963	NA
AW554918	13.6839	0.629398	0.307538	2.04657	0.0407	0.33626
BC004004	226.634	0.213654	0.104429	2.04592	0.0407641	0.33626
Fip1l1	80.849	-0.357	0.174532	-2.04547	0.0408088	0.33626
Nup210	8.77079	-0.771536	0.37723	-2.04527	0.0408286	0.33626
Sypl	398.15	-0.239365	0.117045	-2.04507	0.0408484	0.33626
Mfap5	72.3101	0.463498	0.226649	2.04501	0.0408541	0.33626
Ly86	12.1462	1.18698	0.580478	2.04483	0.040872	0.33626
Gm35755	1.04794	-2.51057	1.22785	-2.04469	0.0408856	NA
Nos3	4.98299	1.33093	0.651305	2.04349	0.0410041	NA
Sh2b2	2.52559	1.98464	0.971543	2.04277	0.0410754	NA
Nxpe4	1.50683	2.1163	1.03621	2.04235	0.0411164	NA
Rpl22	399.943	0.169262	0.082898	2.04181	0.0411699	0.338405
Cbx5	91.4479	0.293904	0.143971	2.04141	0.04121	0.338428
Clpx	153.744	-0.468712	0.22971	-2.04045	0.0413057	0.338666
Sugct	11.9072	0.729555	0.35761	2.04008	0.0413419	0.338666
Klhl31	1137.94	-0.195194	0.0956833	-2.04	0.0413507	0.338666
Helz	40.9162	-0.375158	0.183975	-2.03918	0.0414324	0.338814
Rock1	108.566	0.334075	0.163855	2.03884	0.0414656	0.338814
Ptpa	6.14718	0.942283	0.462199	2.03869	0.0414805	0.338814
Gm29521	13.6509	-0.794995	0.390177	-2.03752	0.0415977	0.339465
Slc15a4	3.7278	-1.39356	0.684295	-2.0365	0.0417005	NA
Myom2	700.918	-0.243617	0.119652	-2.03605	0.0417449	0.340361
Rhot2	22.7488	-0.458424	0.225197	-2.03566	0.0417846	0.340379
Chrdl1	4.10714	1.55692	0.76493	2.03537	0.0418132	NA
Rilpl2	11.7676	-0.716515	0.352102	-2.03496	0.0418547	0.340587
Hmgn1	78.8905	0.273382	0.134385	2.03432	0.0419198	0.340587
Ddx1	444.502	-0.16867	0.0829143	-2.03427	0.0419242	0.340587
Sgcb	197.815	-0.22287	0.109577	-2.03392	0.0419599	0.340587
Otulin	36.1941	0.40149	0.197646	2.03136	0.0422187	0.342364
Rnmt	131.081	-0.330413	0.162684	-2.03101	0.0422541	0.342364
A630081D01Rik	0.827125	2.96408	1.45954	2.03083	0.0422717	NA
Trf	97.2693	1.4791	0.728663	2.02989	0.042368	0.342907
Tuba4a	402.985	-0.346976	0.170957	-2.02961	0.0423966	0.342907
Atp11c	16.334	0.577327	0.28452	2.02912	0.0424456	0.342998
B230208H11Rik	0.96604	2.5517	1.25765	2.02895	0.0424633	NA
Slc16a9	9.54346	-0.839755	0.414229	-2.02727	0.0426345	0.344218
Mapre1	146.95	0.223165	0.11017	2.02564	0.042802	0.344892
Slfn2	19.8484	0.717291	0.354139	2.02545	0.0428212	0.344892
Cxcl11	0.870589	2.41043	1.19017	2.02528	0.0428388	NA
Rcn1	11.8445	0.749929	0.3703	2.02519	0.0428475	0.344892
Nrp2	23.402	0.51154	0.252624	2.02491	0.0428767	0.344892
Car5b	7.94516	2.43199	1.20122	2.02461	0.0429076	0.344892
Angptl6	24.0678	0.478846	0.236563	2.02418	0.0429513	0.344939
Carmil1	0.691532	2.77175	1.3699	2.02333	0.0430394	NA
Commd7	47.6565	0.385354	0.190461	2.02328	0.0430448	0.345384
Gk	1.49865	2.10868	1.0424	2.0229	0.0430831	NA
Gstt2	24.9307	0.83806	0.414343	2.02262	0.043112	0.345417
Npdc1	17.5058	0.615313	0.304345	2.02176	0.043201	0.345417
Ift81	14.6886	0.627344	0.3103	2.02173	0.0432041	0.345417
Col5a2	12.9167	0.794842	0.3932	2.02147	0.0432313	0.345417
Eef1aknmt	6.11135	-0.938343	0.464321	-2.02089	0.0432912	0.345417
Adipor1	328.522	-0.24273	0.120114	-2.02083	0.043297	0.345417
Cybb	8.2695	0.974239	0.48226	2.02015	0.0433673	0.345417
Map2k1	26.7121	0.457455	0.226474	2.0199	0.0433934	0.345417
Wfdc17	55.6258	0.484243	0.239737	2.0199	0.0433942	0.345417
Ckap4	20.6461	0.577835	0.286119	2.01956	0.0434289	0.345417
Vps72	26.0338	-0.478627	0.237044	-2.01915	0.0434715	0.345454
Ruvbl1	27.422	-0.443416	0.219692	-2.01835	0.0435545	0.345811
Map7d3	2.78762	1.65231	0.820296	2.01429	0.0439791	NA
Map4k5	23.918	-0.487317	0.242008	-2.01364	0.0440472	0.349418
Sowahc	4.01323	1.54944	0.769484	2.01361	0.04405	NA
Nom1	40.8684	-0.424251	0.210767	-2.0129	0.0441256	0.349734
Psmg4	69.0772	0.294363	0.146288	2.01221	0.0441975	0.349734
Ran	65.9918	0.302595	0.150383	2.01217	0.0442024	0.349734
Nt5c3	101.758	-0.312079	0.155154	-2.01142	0.0442816	0.349779
Asb16	37.1663	-0.415389	0.20655	-2.01108	0.0443166	0.349779
Dbn1	0.833743	2.40231	1.19468	2.01084	0.0443428	NA
Ufsp2	195.126	-0.206001	0.102453	-2.01068	0.0443591	0.349779
Crtc3	40.9651	-0.373361	0.185691	-2.01065	0.044362	0.349779
Tmem109	282.71	-0.231202	0.115176	-2.00737	0.0447105	0.352014
Tm2d3	49.5276	0.34193	0.170347	2.00725	0.0447229	0.352014
Calm1	2664.14	-0.274853	0.136978	-2.00655	0.0447975	0.352259
Medag	18.4023	0.670615	0.334288	2.0061	0.0448457	0.352259
Smim7	261.09	-0.221868	0.110643	-2.00527	0.0449346	0.352259
Fsd1l	19.224	0.625959	0.31216	2.00525	0.0449362	0.352259
Pik3ca	130.094	-0.305271	0.152244	-2.00514	0.0449478	0.352259
Pnp2	0.959812	2.47464	1.23444	2.00465	0.045	NA
Slu7	192.551	-0.275285	0.137342	-2.00438	0.0450293	0.352575
Rassf1	30.3475	-0.50257	0.250778	-2.00404	0.0450656	0.352575
Cep44	11.0129	-0.75699	0.377817	-2.00359	0.0451139	0.352605
Bmyc	11.3337	0.668732	0.333818	2.00328	0.045147	0.352605
Cenpv	42.1127	0.448882	0.224197	2.00218	0.0452658	0.353229
Scube2	2.83747	1.41702	0.70825	2.00073	0.0454211	NA
Keap1	129.011	-0.288078	0.144108	-1.99904	0.045604	0.355563
Rbm47	2.78727	1.82199	0.912086	1.9976	0.0457597	NA
Nbea	8.80826	0.766883	0.384009	1.99704	0.0458205	0.356705
Pcmtd1	202.247	-0.231621	0.115994	-1.99684	0.0458426	0.356705
Ltv1	43.7363	-0.378389	0.189535	-1.99641	0.0458894	0.356705
2410004B18Rik	78.6084	-0.258944	0.129716	-1.99624	0.0459074	0.356705
Dhx58	1.91305	1.90003	0.952187	1.99544	0.0459946	NA
Cry2	25.5044	-0.585998	0.293843	-1.99425	0.0461244	0.357861
Sertad2	21.4994	-0.601628	0.301729	-1.99394	0.0461591	0.357861
Teddm2	8.9149	-0.840566	0.42159	-1.9938	0.0461743	0.357861
Amfr	32.6624	0.409626	0.205571	1.99263	0.0463021	0.358545
Lrrc8a	20.95	0.616571	0.309603	1.99149	0.046427	0.3592
Rmdn1	139.834	0.238513	0.119787	1.99114	0.0464657	0.3592
Klhdc7a	0.808139	2.93745	1.47598	1.99017	0.0465723	NA
Acadsb	235.807	-0.240288	0.120817	-1.98887	0.0467157	0.360826
Gm5915	10.1064	0.732926	0.368652	1.98813	0.0467978	0.361154
Golt1b	44.3452	0.400731	0.201677	1.98699	0.0469237	0.361684
AU041133	4.09183	1.15189	0.579761	1.98683	0.0469416	NA
Nacad	9.12274	0.777228	0.391198	1.98679	0.0469461	0.361684
Gm43185	38.0587	0.403496	0.203138	1.98631	0.0469989	0.361753
Cul5	546.496	-0.151481	0.0762766	-1.98595	0.0470394	0.361753
Ropn1l	1.40639	2.01812	1.01627	1.9858	0.0470552	NA
Nras	58.5967	0.454794	0.229043	1.98563	0.0470745	0.361753
Rab34	8.52839	0.947893	0.477506	1.98509	0.047134	0.361855
Nyx	0.921193	2.54705	1.28328	1.98479	0.0471675	NA
2900026A02Rik	32.5386	-0.462535	0.233062	-1.9846	0.0471891	0.361855
Brd7	207.973	-0.194665	0.0980956	-1.98444	0.0472071	0.361855
Gm12199	2.90254	1.52755	0.769821	1.98429	0.0472236	NA
Lcn2	5.53037	-1.334	0.672345	-1.9841	0.0472451	NA
Wiz	4.21088	-1.09052	0.549719	-1.98378	0.0472809	NA
Cdv3	293.275	0.231646	0.116793	1.98338	0.047325	0.362435
Rad23b	89.6423	-0.318653	0.160689	-1.98304	0.0473625	0.362435
Dst	376.053	-0.245105	0.12365	-1.98225	0.0474511	0.362677
Il18bp	15.6511	0.931946	0.470212	1.98197	0.0474827	0.362677
Phka1	251.524	-0.362467	0.182922	-1.98154	0.0475305	0.362677
Tpr	423.774	-0.17476	0.088203	-1.98133	0.0475537	0.362677
Gbp2b	0.906135	2.51848	1.27132	1.98101	0.0475905	NA
Ndn	12.566	0.660459	0.333446	1.98071	0.047624	0.362909
Cmtr1	3.90677	-1.2043	0.608089	-1.98047	0.0476509	NA
Pmaip1	1.1935	2.20919	1.11577	1.97997	0.0477072	NA
Ift20	71.3281	0.345617	0.174601	1.97947	0.0477632	0.363664
Psmb9	28.9165	0.776992	0.392742	1.97838	0.0478858	0.364104
B3galnt2	53.6243	-0.353314	0.1786	-1.97825	0.0479011	0.364104
Rcc1	0.759123	-2.59118	1.31017	-1.97775	0.0479574	NA
Mpnd	42.7142	0.381315	0.192883	1.97693	0.0480501	0.364738
Mbtd1	9.77642	-0.737102	0.372883	-1.97676	0.0480686	0.364738
Cpd	68.8911	-0.288562	0.146001	-1.97644	0.0481048	0.364738
Sntb1	2.74265	1.6606	0.840332	1.97613	0.0481406	NA
Por	14.5068	0.677575	0.343104	1.97484	0.0482868	0.365588
Cuta	193.749	-0.239728	0.121438	-1.97408	0.0483724	0.365588
Snupn	29.0546	-0.42401	0.214796	-1.97401	0.0483801	0.365588
Gltp	11.098	0.731554	0.370647	1.97372	0.0484135	0.365588
Dbi	1300.82	0.587344	0.297588	1.97368	0.048418	0.365588
Ifit1	10.4593	0.974304	0.493928	1.97256	0.0485453	0.366245
Alpk2	40.675	-0.625415	0.317282	-1.97116	0.0487055	0.36699
Galnt15	15.9204	-0.835791	0.424046	-1.97099	0.0487248	0.36699
Flywch1	39.713	-0.348285	0.176875	-1.9691	0.0489417	0.368081
Myh7	103.643	1.7779	0.902999	1.96888	0.0489664	0.368081
Ddah2	11.6265	0.841057	0.427221	1.96867	0.0489911	0.368081
1810021B22Rik	2.58404	1.45326	0.738241	1.96855	0.0490051	NA
Ifi208	4.0562	1.27934	0.650118	1.96786	0.0490836	NA
Marchf7	145.205	-0.318914	0.16214	-1.9669	0.0491945	0.368894
Aven	8.54328	-0.760417	0.386637	-1.96675	0.0492124	0.368894
Psip1	104.908	-0.284498	0.144659	-1.96667	0.049221	0.368894
Gabarapl1	42.5431	-0.665062	0.338346	-1.96562	0.049342	0.369496
Dennd4c	3.84609	-1.20991	0.616276	-1.96325	0.0496168	NA
Ccl12	14.8999	1.77754	0.905416	1.96323	0.0496198	0.371118
Ostn	110.039	0.795711	0.405344	1.96305	0.0496402	0.371118
Slc43a1	6.61852	-1.11719	0.569246	-1.96258	0.0496949	0.371221
Casc3	12.7868	-0.6074	0.309662	-1.96149	0.0498217	0.371307
Ugdh	10.1983	0.809696	0.41282	1.96138	0.0498349	0.371307
Naa38	273.205	0.193416	0.0986258	1.96111	0.0498668	0.371307
Spast	82.2931	-0.284113	0.144876	-1.96108	0.0498698	0.371307
Gpat3	6.59091	0.975531	0.497772	1.9598	0.0500197	0.372119
Cdc42ep3	156.93	-0.252152	0.128722	-1.95889	0.0501255	0.372601
Pet100	89.1947	0.32021	0.163558	1.95778	0.0502559	0.373265
Col7a1	6.54241	-0.923308	0.471799	-1.95699	0.0503484	0.373647
Cd14	3.84238	1.24198	0.635109	1.95554	0.0505195	NA
Naxd	178.737	-0.216	0.110456	-1.95553	0.0505204	0.374351
Stag1	49.597	0.350692	0.179351	1.95533	0.0505436	0.374351
Aspa	48.6773	0.343278	0.175578	1.95514	0.0505668	0.374351
Gm16374	2.79563	-1.48881	0.761652	-1.95471	0.050617	NA
Brd9	22.5665	0.490422	0.250906	1.95461	0.0506297	0.374512
Ldha	2600.31	-0.234966	0.120282	-1.95345	0.0507659	0.374719
Actn4	32.2275	0.423965	0.217066	1.95316	0.0508009	0.374719
Rap1gds1	16.1366	-0.536953	0.274938	-1.953	0.0508198	0.374719
Adrm1	106.416	-0.392706	0.201081	-1.95297	0.0508227	0.374719
Ppp1r3a	586.767	-0.220901	0.113138	-1.95249	0.0508795	0.374834
BC025920	4.78711	1.04802	0.536813	1.9523	0.0509026	NA
Tmem192	43.7624	0.369605	0.189338	1.95209	0.0509278	0.374886
Tpm3-rs7	2.63382	1.48446	0.760783	1.95123	0.0510302	NA
Cstf1	33.1548	-0.396847	0.20357	-1.94944	0.0512432	0.376313
Cox6a2	4121.91	-0.267728	0.137336	-1.94943	0.0512436	0.376313
Lyrm7	23.813	0.463615	0.237822	1.94942	0.0512458	0.376313
Rpa3	15.4981	0.594768	0.30524	1.94852	0.0513524	0.376791
Eif2s2	494.189	-0.151212	0.0776457	-1.94747	0.0514789	0.377116
Cox17	208.034	0.214972	0.110386	1.94746	0.0514797	0.377116
H1f0	88.0819	-0.297542	0.152941	-1.94547	0.0517184	0.37856
Eif4a3	87.8883	-0.335146	0.172405	-1.94395	0.0519016	0.378711
Mboat2	0.716963	-2.6572	1.36727	-1.94344	0.0519633	NA
Ak2	115.901	0.400595	0.206142	1.9433	0.05198	0.378711
Atp6v0a2	27.4181	-0.449188	0.231148	-1.94329	0.0519809	0.378711
Ssr4	326.021	0.193713	0.0996882	1.94319	0.0519936	0.378711
Wls	43.747	0.342538	0.176281	1.94314	0.0519991	0.378711
Eif3l	112.676	0.236631	0.121783	1.94305	0.0520101	0.378711
Nrap	479.9	-0.334494	0.172164	-1.94288	0.0520306	0.378711
Pde1c	2.55232	-1.53704	0.791435	-1.94209	0.0521256	NA
Mdh2	1688.92	-0.209179	0.107725	-1.9418	0.0521618	0.379362
Gnb1	67.1578	0.468363	0.241335	1.94072	0.0522924	0.379852
Anxa3	68.517	0.295317	0.152205	1.94026	0.0523479	0.379852
Rnaset2b	12.8126	0.609965	0.314381	1.94021	0.0523545	0.379852
Kcns3	1.23542	2.33444	1.20364	1.93949	0.0524423	NA
Gtpbp10	1.67752	1.88684	0.973428	1.93835	0.0525806	NA
Pgm3	6.2286	0.891502	0.459975	1.93815	0.0526046	0.381062
Pxn	11.3818	-0.654896	0.337927	-1.93798	0.0526259	0.381062
Fggy	19.1336	0.580099	0.299411	1.93747	0.052688	0.381062
Tmem80	32.5029	0.446391	0.2304	1.93746	0.0526889	0.381062
Sec24a	59.2678	-0.302805	0.15636	-1.93659	0.0527957	0.381531
Csnk1e	40.7777	-0.434303	0.224363	-1.93571	0.0529028	0.382001
2410022M11Rik	4.89148	1.12591	0.58252	1.93283	0.053257	NA
Tnfrsf23	7.72766	-0.878164	0.454381	-1.93266	0.0532782	0.384407
Rpp25l	129.033	-0.243108	0.125874	-1.93136	0.0534381	0.385254
Cfap52	1.35441	2.01813	1.04498	1.93127	0.0534494	NA
Snrnp200	77.5853	-0.377299	0.195406	-1.93084	0.0535023	0.385265
Usp3	63.9836	-0.395374	0.204786	-1.93067	0.0535244	0.385265
Cebpa	2.48542	1.892	0.980062	1.93049	0.053546	NA
Cox20b	1.20843	2.27183	1.17704	1.93013	0.0535912	NA
Col19a1	2.04873	1.76631	0.915173	1.93002	0.0536038	NA
Ldlrap1	15.1048	-0.589362	0.30543	-1.92961	0.053655	0.3859
Iqgap2	4.77074	1.11609	0.57847	1.92938	0.0536842	NA
Cul7	0.876975	2.32456	1.2049	1.92926	0.0536988	NA
Eif2b4	78.4551	-0.307834	0.159564	-1.92922	0.0537032	0.385941
Mpv17	89.8777	0.271229	0.14067	1.92813	0.0538395	0.386512
H2-DMb1	5.84041	1.10468	0.572994	1.9279	0.0538676	0.386512
Gpr160	1.57968	2.16341	1.1223	1.92767	0.0538966	NA
Bcl6	12.1393	-0.620216	0.321801	-1.92733	0.0539385	0.386715
Nat2	0.670144	2.64902	1.37466	1.92704	0.0539745	NA
Gns	23.393	0.437166	0.226868	1.92696	0.0539843	0.386739
Ifit2	7.59484	1.00588	0.522326	1.92577	0.0541333	0.387377
Ubald1	24.0754	-0.538308	0.279558	-1.92557	0.0541586	0.387377
Rap2b	12.9829	0.672283	0.349294	1.92469	0.0542681	0.387713
Anxa7	102.061	-0.341117	0.177272	-1.92425	0.0543228	0.387713
Rita1	3.73707	-1.09855	0.570973	-1.924	0.0543543	NA
Hnrnpdl	227.341	-0.272028	0.14139	-1.92395	0.0543602	0.387713
2310020H05Rik	31.6778	0.502297	0.261093	1.92383	0.0543763	0.387713
Zfp407	4.76192	1.02471	0.533228	1.92171	0.0546422	NA
Paqr7	3.79515	1.22035	0.635117	1.92145	0.0546744	NA
Ubl4a	146.222	0.206585	0.107533	1.92114	0.0547147	0.38982
Zfp983	1.1539	2.21966	1.15568	1.92066	0.0547751	NA
Anp32e	229.463	-0.245595	0.127919	-1.91992	0.0548675	0.390462
Bod1l	270.16	-0.244878	0.127558	-1.91974	0.0548906	0.390462
Rnf5	38.3644	0.414458	0.216039	1.91844	0.0550554	0.391114
Rps27a	10.4748	0.676527	0.352663	1.91834	0.0550682	0.391114
Camk1g	0.869073	2.43401	1.26919	1.91776	0.055141	NA
Mlxip	30.6653	-0.509874	0.265878	-1.9177	0.0551493	0.391384
H3c4	7.43523	-0.808847	0.422034	-1.91655	0.0552957	0.392117
Pom121	16.7605	-0.601225	0.313816	-1.91585	0.0553836	0.392434
Zfp974	2.54713	-1.39617	0.728798	-1.91572	0.0554007	NA
Zmynd19	7.98953	0.76962	0.401839	1.91525	0.0554611	0.392677
Pnldc1	0.789728	2.91011	1.52033	1.91412	0.0556042	NA
Nipbl	258.724	-0.189894	0.0992253	-1.91377	0.0556499	0.393707
H2-K1	245.735	0.438843	0.229365	1.91329	0.0557106	0.393768
Mcam	3.04497	1.36937	0.715874	1.91286	0.0557655	NA
Klhl24	132.895	-0.317067	0.165764	-1.91276	0.0557786	0.393768
Polq	1.19834	2.19709	1.1488	1.9125	0.0558118	NA
Ddx28	11.5564	-0.676448	0.353722	-1.91237	0.0558287	0.393768
Usp4	140.352	-0.26097	0.136466	-1.91235	0.0558318	0.393768
Ddx46	139.94	-0.2263	0.118371	-1.91178	0.0559038	0.39397
Ackr3	7.94135	0.795671	0.416279	1.91139	0.0559548	0.394024
Gm5532	9.62216	0.700362	0.366684	1.90999	0.056135	0.394987
Cenpa	3.52403	1.28815	0.67496	1.90848	0.056329	NA
Efhd2	6.65247	0.862565	0.452024	1.90823	0.0563615	0.396274
Pole4	60.9925	0.342768	0.179725	1.90718	0.0564971	0.39692
Ptprb	73.8476	-0.320696	0.168195	-1.9067	0.0565599	0.397055
Dleu7	1.44163	2.0399	1.06988	1.90667	0.0565638	NA
Tbc1d15	112.961	-0.479482	0.251559	-1.90605	0.0566441	0.397339
Cbfa2t3	37.0904	-0.489848	0.257074	-1.90548	0.056718	0.397551
Rbpj	13.7854	0.582534	0.305866	1.90454	0.0568397	0.398044
Tyms	6.86291	0.933159	0.490088	1.90407	0.0569017	0.398044
Slfn10-ps	2.31313	1.61	0.845639	1.90389	0.0569245	NA
Ccdc15	5.69773	-0.891763	0.468632	-1.90291	0.0570524	NA
Mymx	6.49548	0.894716	0.470234	1.9027	0.0570791	0.398044
Rasd1	6.3905	2.60119	1.36722	1.90254	0.0571007	0.398044
Dtymk	47.6905	0.355008	0.186606	1.90245	0.0571122	0.398044
Syt12	0.912493	2.46377	1.29525	1.90215	0.0571516	NA
Znhit1	40.6589	0.338812	0.178123	1.90213	0.0571543	0.398044
Trim47	12.6922	0.742307	0.390318	1.9018	0.0571969	0.398044
Nexn	2957.24	-0.234373	0.123239	-1.90177	0.0572016	0.398044
Map1lc3a	282.819	-0.202406	0.106441	-1.90158	0.0572266	0.398044
Cdk16	19.648	0.530608	0.279055	1.90144	0.057244	0.398044
Foxo1	29.9457	-0.605098	0.318295	-1.90106	0.0572942	0.398044
Psap	195.64	-0.213733	0.112437	-1.90091	0.0573138	0.398044
Grn	29.6046	0.415353	0.218593	1.90012	0.0574171	0.398374
Myo5c	26.4633	-0.496767	0.261473	-1.89988	0.0574489	0.398374
Steap4	28.7588	0.623587	0.328282	1.89955	0.0574928	0.398374
Acap2	41.65	0.400513	0.210981	1.89834	0.0576514	0.398875
Cnpy4	5.8781	0.978259	0.515381	1.89813	0.0576792	0.398875
Znhit3	77.7082	-0.327325	0.172458	-1.898	0.0576967	0.398875
Rad51d	6.4803	1.07623	0.567445	1.89663	0.0578765	0.399652
Srpk3	58.1646	-0.343388	0.181066	-1.89648	0.057897	0.399652
Rnf11	200.326	0.258948	0.136583	1.8959	0.0579727	0.399808
Taf1c	23.1506	-0.489602	0.258278	-1.89564	0.0580076	0.399808
Bves	81.4403	-0.358571	0.189248	-1.89472	0.0581297	0.400177
Ufd1	95.2454	-0.237187	0.125193	-1.89457	0.0581492	0.400177
Socs1	2.81538	1.52057	0.802909	1.89383	0.0582474	NA
Rab11fip3	54.9458	-0.349943	0.184848	-1.89313	0.0583402	0.40092
Nubp1	31.777	0.412367	0.217832	1.89305	0.0583506	0.40092
Qpct	4.09966	1.07718	0.569176	1.89253	0.0584205	NA
Usp14	118.63	-0.319961	0.169075	-1.89242	0.0584352	0.40092
Vps45	27.6554	0.415691	0.219669	1.89235	0.0584446	0.40092
Ctla2a	37.2816	-0.686861	0.363015	-1.8921	0.0584776	0.40092
Gm9993	4.74369	0.99273	0.524721	1.89192	0.0585015	NA
Atg9a	3.53263	-1.09735	0.580055	-1.89181	0.0585162	NA
Eif3b	95.6314	-0.269388	0.142417	-1.89155	0.0585515	0.401124
Trim34a	3.66179	1.18351	0.625805	1.89118	0.0585998	NA
Slc23a3	7.23961	-0.795799	0.420863	-1.89088	0.0586409	0.401217
Zbtb22	5.87877	0.849619	0.449351	1.89077	0.0586552	0.401217
Rhou	113.398	-0.447634	0.236787	-1.89045	0.0586974	0.401217
Ppp1cb	293.014	-0.173258	0.0916814	-1.88978	0.0587876	0.401531
Prr5l	2.9342	1.35697	0.718954	1.88742	0.059104	NA
Tax1bp1	879.222	-0.228195	0.120911	-1.8873	0.0591199	0.403498
Lyzl4	1.62758	2.10079	1.11316	1.88723	0.0591298	NA
Flacc1	1.48561	2.6271	1.39328	1.88555	0.0593553	NA
Tmem258	387.195	0.210686	0.111744	1.88544	0.0593708	0.404906
Pygb	1.46833	2.12283	1.12625	1.88487	0.0594479	NA
Zfr2	1.1725	-2.23377	1.18537	-1.88445	0.059504	NA
Rpp40	42.1589	-0.341496	0.181233	-1.8843	0.0595248	0.405543
Napg	93.7533	-0.281071	0.149193	-1.88395	0.0595723	0.405543
Chrne	2.25127	-1.41653	0.751959	-1.88379	0.0595934	NA
Jmjd8	8.00366	0.848895	0.450706	1.88348	0.0596355	0.405543
Rpa2	47.5541	-0.386816	0.205379	-1.88343	0.0596426	0.405543
Slc39a11	3.30962	1.2201	0.648267	1.88209	0.0598238	NA
Eepd1	120.691	-0.288226	0.153164	-1.88182	0.0598607	0.406299
Napa	365.154	-0.216051	0.114819	-1.88167	0.0598809	0.406299
Stard5	6.06344	0.834156	0.443318	1.88162	0.0598878	0.406299
Clec4a3	11.0737	0.822691	0.437328	1.88117	0.0599483	0.406406
Tnrc6c	49.2376	-0.310833	0.165332	-1.88005	0.0601013	0.407139
C1qtnf7	2.42705	1.5507	0.824865	1.87994	0.0601159	NA
Numb	32.3077	-0.422887	0.225002	-1.87948	0.0601794	0.407365
Hars	98.6005	0.311144	0.165591	1.87899	0.0602462	0.407408
Slc25a44	26.8187	-0.44699	0.237916	-1.87877	0.0602754	0.407408
Kti12	23.0519	-0.449107	0.239229	-1.87731	0.0604754	0.408188
Otud3	23.6359	-0.442307	0.235623	-1.87718	0.0604932	0.408188
Foxs1	1.11303	2.19201	1.16798	1.87675	0.0605523	NA
Nub1	57.6076	-0.448609	0.239053	-1.87661	0.0605717	0.408188
Angpt1	32.1215	0.550328	0.29331	1.87627	0.060618	0.408188
Tex261	87.6485	-0.276438	0.147345	-1.87613	0.0606379	0.408188
Metrnl	11.7901	0.607585	0.323879	1.87596	0.0606602	0.408188
Gm45251	1.31989	2.00624	1.06986	1.87523	0.0607605	NA
Gtf3c3	15.1449	-0.590931	0.315354	-1.87386	0.0609491	0.409431
Gstm6	1.13454	2.15457	1.14981	1.87384	0.0609519	NA
Zfp703	6.17596	0.829188	0.442531	1.87374	0.0609666	0.409431
Sorbs1	75.6616	0.317776	0.169603	1.87364	0.06098	0.409431
Csk	2.09688	1.58056	0.844433	1.87174	0.0612425	NA
Bud13	7.70621	-0.765578	0.409051	-1.8716	0.0612626	0.410585
Tbcb	258.289	0.193053	0.103169	1.87124	0.0613123	0.410585
Gemin6	40.3687	-0.402317	0.21501	-1.87116	0.061323	0.410585
Gm9619	2.29632	-1.45661	0.778495	-1.87106	0.0613361	NA
Lgals4	9.44051	-0.794026	0.424458	-1.87068	0.0613894	0.410585
Hsd17b7	12.8355	-0.556384	0.29753	-1.87001	0.0614827	0.410585
Ubald2	6.39101	-0.873802	0.467341	-1.86973	0.0615212	0.410585
Exoc4	55.0391	-0.322183	0.172342	-1.86944	0.061562	0.410585
Pdlim1	79.7908	0.493071	0.263756	1.86942	0.0615639	0.410585
mt-Nd5	2134.1	-0.188655	0.100926	-1.86924	0.0615898	0.410585
Kdr	24.0722	-0.441136	0.23601	-1.86914	0.0616035	0.410585
Zscan21	23.7163	-0.518796	0.277617	-1.86875	0.0616574	0.410643
Kras	65.6808	0.313479	0.167898	1.86708	0.0618906	0.411785
Mea1	106.052	0.265109	0.142007	1.86687	0.0619195	0.411785
Eif5a2	0.592508	2.47197	1.32419	1.86678	0.061933	NA
Haus2	47.8928	-0.318702	0.17079	-1.86604	0.0620352	0.412253
Mbtps2	10.2328	-0.706616	0.37886	-1.86511	0.0621658	0.412654
Fam20c	17.6444	-0.568584	0.304876	-1.86497	0.0621863	0.412654
Il16	2.79201	-1.24922	0.670054	-1.86436	0.0622706	NA
Hs6st1	20.3074	-0.538357	0.288791	-1.86418	0.0622971	0.413087
Cmtm6	2.9657	1.25864	0.675313	1.86378	0.0623526	NA
Exoc3l4	13.292	0.740096	0.397277	1.86292	0.0624737	0.413746
Gm40477	12.1319	0.62493	0.335475	1.86282	0.0624874	0.413746
Gm13889	3.9843	1.05036	0.564152	1.86184	0.0626257	NA
Zbtb16	49.9367	-0.346155	0.185959	-1.86146	0.0626795	0.414548
Hacd4	17.2103	0.55191	0.296516	1.86132	0.0626997	0.414548
Zfp362	2.49741	1.44554	0.776634	1.86128	0.0627041	NA
Pam	33.4878	0.429953	0.231085	1.86058	0.0628031	0.41493
Igsf1	1.12158	2.15459	1.15886	1.85923	0.0629941	NA
Dock11	6.47927	0.920029	0.495088	1.85831	0.0631245	0.416686
Erbin	47.2231	-0.41043	0.220892	-1.85806	0.0631607	0.416686
Mest	3.24789	1.81655	0.977917	1.85757	0.0632304	NA
Rbpms2	3.38508	1.23779	0.666522	1.85708	0.0632998	NA
Zkscan8	9.8705	0.700913	0.377514	1.85665	0.0633606	0.417409
Pycr1	5.89455	0.931372	0.501722	1.85635	0.0634035	0.417409
Ctsz	69.9569	0.3534	0.190394	1.85615	0.0634316	0.417409
Snx1	15.7701	0.589657	0.317703	1.856	0.0634538	0.417409
Gm20125	1.43602	1.89596	1.02177	1.85557	0.0635151	NA
Srsf11	240.752	-0.263543	0.142063	-1.85512	0.063579	0.417859
Tns1	120.099	-0.329305	0.177562	-1.85459	0.0636553	0.417859
Pgap2	60.8224	0.340026	0.183347	1.85455	0.0636602	0.417859
Gnpda2	37.2214	0.413133	0.222818	1.85413	0.0637203	0.417952
Parp10	3.19239	1.27407	0.687246	1.85387	0.0637574	NA
Ptrh1	4.66689	0.952849	0.51436	1.85249	0.0639549	NA
Paxx	21.2784	0.466645	0.251902	1.85249	0.063956	0.419196
Ccrl2	26.9853	-0.441958	0.238749	-1.85114	0.064149	0.420158
Spon1	3.9396	-1.07036	0.579038	-1.84852	0.0645274	NA
Usp18	7.39575	0.844797	0.457046	1.84839	0.0645466	0.422458
Gm4285	1.12896	2.08179	1.12635	1.84826	0.0645642	NA
9330188P03Rik	0.575195	2.44907	1.32523	1.84803	0.0645981	NA
Cenpm	1.08133	2.08868	1.1303	1.8479	0.0646166	NA
Gm11510	1.90793	1.67816	0.908176	1.84784	0.0646254	NA
Wdr1	35.1079	0.411154	0.222513	1.84777	0.0646354	0.422734
Fancb	1.44463	-1.99956	1.08287	-1.84654	0.0648139	NA
Dedd	34.1522	-0.382481	0.207155	-1.84635	0.0648411	0.423775
Ckmt2	2792.41	-0.217308	0.117729	-1.84583	0.0649169	0.423965
S1pr3	10.318	-0.746823	0.404713	-1.84532	0.0649917	0.424149
Kif5b	583.391	-0.154084	0.0835168	-1.84494	0.0650456	0.424196
Gm49494	0.571606	2.44319	1.32527	1.84354	0.0652496	NA
Marchf4	2.32099	-1.45483	0.789182	-1.84347	0.0652603	NA
Fbxo44	9.95075	-0.629824	0.341662	-1.84341	0.0652688	0.425212
Mtmr3	23.5888	-0.452851	0.245713	-1.84301	0.0653281	0.425212
Furin	7.37384	-0.797622	0.432805	-1.84291	0.0653417	0.425212
Polr2f	144.14	0.225592	0.122438	1.84249	0.0654032	0.425308
Zswim4	1.85548	1.63511	0.887876	1.8416	0.0655342	NA
Bcap31	228.885	0.284801	0.154658	1.84149	0.0655494	0.425373
Aspn	94.5664	0.308217	0.167374	1.84148	0.0655506	0.425373
Pcmt1	499.979	-0.162193	0.0880784	-1.84146	0.0655536	0.425373
Snhg15	5.0667	0.919919	0.499892	1.84024	0.0657336	NA
Tmcc1	60.8266	-0.283773	0.154223	-1.84001	0.0657662	0.426331
Rdh13	15.2407	0.665501	0.361721	1.83982	0.0657949	0.426331
Ntn4	5.17813	0.923837	0.50226	1.83936	0.0658626	NA
Rnaset2a	14.2899	0.531377	0.28896	1.83893	0.0659261	0.426379
Gimap4	20.2107	0.590051	0.320884	1.83883	0.0659407	0.426379
Rnase4	45.5961	0.384198	0.208938	1.83881	0.0659432	0.426379
Reep6	5.95236	0.83795	0.456283	1.83647	0.0662882	0.428306
Glipr2	4.11932	1.0598	0.577314	1.83574	0.0663963	NA
Has2os	1.05311	2.04216	1.11255	1.83557	0.0664213	NA
Aph1c	5.38802	-0.984613	0.536663	-1.8347	0.0665508	NA
Asrgl1	182.791	-0.183182	0.0998871	-1.83389	0.0666708	0.430472
Cd84	5.22083	1.06268	0.579733	1.83305	0.0667949	NA
Gtpbp1	7.50901	-0.794539	0.433542	-1.83267	0.0668519	0.431335
Zfp438	15.3242	-0.545652	0.297903	-1.83164	0.0670046	0.432013
Pelp1	19.797	-0.475852	0.25995	-1.83055	0.0671672	0.432388
Bag6	59.9949	-0.303057	0.165583	-1.83024	0.0672143	0.432388
Derl1	126.611	0.268585	0.146754	1.83017	0.067224	0.432388
Ctsc	36.9709	0.361348	0.19746	1.82998	0.0672529	0.432388
Elf3	1.6178	-2.05859	1.12494	-1.82996	0.067256	NA
Ncf1	2.28839	1.40667	0.768835	1.82961	0.0673085	NA
Gm17552	1.13582	2.14	1.16973	1.82949	0.0673267	NA
Pcnx	20.9768	-0.455888	0.249444	-1.82761	0.0676074	0.43436
Mmp27	0.579131	2.45588	1.34514	1.82575	0.0678886	NA
Cdkal1	43.9486	-0.356874	0.195474	-1.82568	0.0678981	0.435919
Slc38a3	21.666	-0.443603	0.243136	-1.82451	0.0680755	0.436298
Dnajc2	199.262	-0.199366	0.109286	-1.82426	0.0681131	0.436298
Macf1	71.28	0.291061	0.159567	1.82407	0.0681409	0.436298
Zfp507	9.21057	-0.718787	0.394138	-1.82369	0.0681983	0.436298
Ttc3	234.714	0.174027	0.0954322	1.82356	0.0682184	0.436298
Ninj1	79.7087	0.287763	0.157818	1.82339	0.068245	0.436298
Bmp3	1.18676	2.31893	1.27217	1.82281	0.0683319	NA
Adprm	22.7516	-0.53383	0.293015	-1.82185	0.0684777	0.436943
Gm19426	0.80144	2.29311	1.25875	1.82173	0.068496	NA
Bach1	40.4255	-0.570758	0.313342	-1.82152	0.0685285	0.436943
Rrnad1	22.2024	-0.510047	0.280017	-1.82148	0.0685336	0.436943
Gm26740	95.1071	-0.330153	0.181258	-1.82145	0.0685382	0.436943
Acer3	6.02675	0.842574	0.462671	1.82111	0.0685902	0.436968
Gm20540	0.728944	-2.56015	1.40598	-1.8209	0.0686218	NA
Pnrc2	56.8635	0.291336	0.160076	1.81998	0.0687614	0.437752
Ube4a	27.489	-0.572845	0.314863	-1.81935	0.0688587	0.438008
Wdr43	99.8888	-0.355371	0.195357	-1.81909	0.068898	0.438008
Oip5os1	696.421	-0.171543	0.0943317	-1.81851	0.0689857	0.438107
Otub2	15.7254	-0.56501	0.310726	-1.81835	0.0690099	0.438107
Mnd1	3.95867	1.05079	0.577904	1.81828	0.0690209	NA
Tbc1d24	9.97868	-0.696382	0.383106	-1.81773	0.0691056	0.438408
Kmt2c	109.998	-0.232519	0.12801	-1.81642	0.0693067	0.438875
Lrrc27	11.5608	0.607401	0.334432	1.81622	0.0693373	0.438875
Nat8f1	5.591	0.891605	0.490917	1.8162	0.0693392	NA
Gm4890	3.90649	1.11741	0.615285	1.81609	0.0693567	NA
2310057M21Rik	33.6089	-0.444967	0.245042	-1.81588	0.0693888	0.438875
Crcp	116.496	-0.235313	0.129592	-1.81579	0.0694022	0.438875
Fads6	8.55216	-0.727144	0.400482	-1.81567	0.0694206	0.438875
Apod	337.738	-0.452246	0.249144	-1.8152	0.0694935	0.439031
Wdr26	160.73	-0.259754	0.143167	-1.81433	0.0696262	0.439564
Ccl7	9.26673	1.65271	0.911135	1.81391	0.069692	0.439674
C1s1	20.8273	0.575845	0.317562	1.81333	0.0697806	0.439681
Fam214b	17.3466	-0.472938	0.26082	-1.81327	0.0697899	0.439681
Tmem35b	5.43969	0.945253	0.521641	1.81208	0.0699745	NA
Trim30d	7.50736	0.767679	0.423647	1.81207	0.0699753	0.439976
Ankrd33b	37.4486	-0.424202	0.23412	-1.8119	0.0700014	0.439976
Gm34655	0.637086	-2.37007	1.30815	-1.81178	0.0700209	NA
Emp1	13.5387	0.673672	0.371896	1.81145	0.070071	0.439976
Bcl7b	40.6705	-0.326519	0.180274	-1.81124	0.0701035	0.439976
Ube2j1	60.3104	-0.294024	0.162342	-1.81114	0.0701198	0.439976
Was	1.71101	1.78143	0.983684	1.81097	0.0701448	NA
Srrm1	328.814	-0.184475	0.101876	-1.81078	0.0701749	0.439976
Acot1	8.41414	-1.68969	0.933287	-1.81047	0.0702225	0.439976
Acin1	166.557	-0.217992	0.120411	-1.8104	0.0702343	0.439976
Nsdhl	11.0925	0.726116	0.401136	1.81015	0.0702723	0.439976
Rsl1d1	224.74	-0.247267	0.136628	-1.80979	0.070329	0.440028
Ppp1r3b	1.04733	2.69733	1.49092	1.80917	0.0704248	NA
Ssh2	81.5698	-0.342913	0.189577	-1.80883	0.070478	0.440215
Mettl23	111.58	0.27888	0.154213	1.8084	0.0705436	0.440215
Coro2a	1.39184	1.87702	1.03797	1.80836	0.0705505	NA
Frmd4b	4.87544	0.951737	0.526302	1.80835	0.0705522	NA
Il17rc	1.62317	1.774	0.981058	1.80826	0.0705667	NA
Sim2	13.4849	-0.854492	0.472579	-1.80815	0.0705838	0.440215
Arhgef26	2.57672	-1.25319	0.693151	-1.80796	0.0706134	NA
Irgm2	18.0811	-0.720259	0.398398	-1.80789	0.0706235	0.440215
Mt1	239.116	0.429945	0.237824	1.80783	0.070633	0.440215
Pdpr	64.7107	-0.351901	0.194665	-1.80772	0.0706494	0.440215
Ndufaf2	99.5626	0.272386	0.150712	1.80733	0.0707107	0.440295
Mrpl52	327.909	0.173769	0.0961922	1.80648	0.0708439	0.440433
Htatsf1	641.352	-0.166218	0.0920139	-1.80644	0.0708495	0.440433
Jup	10.0004	-0.686456	0.380043	-1.80626	0.0708782	0.440433
Cers6	1.74849	1.8537	1.02652	1.8058	0.0709496	NA
Rnf141	11.4227	0.615667	0.341178	1.80453	0.0711478	0.441745
Map6	3.70373	1.04022	0.576513	1.80433	0.0711791	NA
Eif3a	453.897	-0.24141	0.133798	-1.80429	0.0711866	0.441745
Hdhd3	2.73911	1.46424	0.811733	1.80385	0.0712547	NA
Nuak1	9.95894	-0.651911	0.361584	-1.80293	0.0713991	0.442762
Platr14	1.60696	1.7862	0.99084	1.80271	0.0714338	NA
Lilr4b	5.4876	0.910118	0.504917	1.80251	0.0714651	NA
Sin3b	53.5825	0.293362	0.16281	1.80187	0.071566	0.443468
Capn2	43.4245	0.358371	0.19892	1.80159	0.0716106	0.443468
Fus	46.6003	0.359698	0.199779	1.80048	0.071785	0.44395
Wars2	10.1006	0.623187	0.346143	1.80038	0.0718014	0.44395
Lrba	15.977	-0.578163	0.321173	-1.80016	0.0718348	0.44395
Btc	6.18417	0.901767	0.501101	1.79957	0.0719281	0.443989
Cib1	37.4394	0.389457	0.216425	1.7995	0.0719388	0.443989
Msr1	1.82375	1.56369	0.869051	1.79931	0.0719695	NA
Cmtm3	4.54474	0.93133	0.517747	1.79881	0.0720485	NA
Gm11451	2.71444	1.27587	0.709402	1.79851	0.0720958	NA
Shtn1	3.71482	1.10133	0.612369	1.79847	0.0721024	NA
Sdf2	158.132	-0.19723	0.109707	-1.7978	0.0722089	0.445008
Il7r	1.04373	2.14679	1.19425	1.7976	0.07224	NA
Gm37716	1.32597	1.91287	1.0642	1.79747	0.0722616	NA
Ppt2	19.875	-0.476577	0.265209	-1.79698	0.072338	0.445008
mt-Cytb	6462.01	-0.272365	0.151584	-1.79679	0.0723688	0.445008
Ywhah	18.981	0.476681	0.265337	1.79651	0.0724133	0.445008
Zfp329	21.3484	0.504009	0.280566	1.7964	0.0724309	0.445008
Wdr31	1.08057	2.07953	1.15763	1.79637	0.0724364	NA
Gm17251	9.35551	-0.692835	0.385725	-1.79619	0.0724646	0.445008
A730020M07Rik	1.12662	2.26228	1.25955	1.7961	0.0724779	NA
Ccng2	23.5931	-0.450951	0.251085	-1.79601	0.072493	0.445008
Cpxm2	17.4225	0.52448	0.29204	1.79592	0.0725075	0.445008
Tfeb	18.044	-0.545128	0.303583	-1.79565	0.0725503	0.445008
B4galt1	19.9735	-0.597604	0.332857	-1.79538	0.0725933	0.445008
Depdc5	2.62726	-1.5187	0.84602	-1.79511	0.0726355	NA
BC035044	0.695806	-2.43763	1.35794	-1.79509	0.0726395	NA
Psmb4	540.59	-0.188149	0.104849	-1.79448	0.0727359	0.445581
Grb10	21.3444	0.474103	0.264572	1.79196	0.0731391	0.447749
Otud1	5.71656	0.858524	0.479099	1.79196	0.0731402	NA
Zbtb46	8.5519	-0.69742	0.389357	-1.79121	0.0732598	0.448186
Pnpla3	4.23821	1.2683	0.708077	1.79119	0.073263	NA
Rab11b	48.5327	-0.35411	0.197929	-1.78908	0.0736026	0.449981
Ubl3	178.645	-0.205337	0.114823	-1.78829	0.07373	0.450456
Mrpl10	32.755	0.374225	0.20933	1.78772	0.0738205	0.450495
Ttll3	0.696856	-2.51696	1.4081	-1.78748	0.0738598	NA
Dap	17.6559	0.533113	0.298328	1.787	0.073937	0.450495
Tgfb3	14.9463	-0.600132	0.335835	-1.78698	0.0739401	0.450495
Rab10	272.619	-0.211217	0.118211	-1.78678	0.0739733	0.450495
Las1l	107.448	-0.26113	0.146151	-1.78671	0.073984	0.450495
Gm11967	19.2186	-0.545193	0.30522	-1.78623	0.0740622	0.450669
Fam76a	59.1889	0.289904	0.162415	1.78496	0.0742683	0.451621
Slc23a2	2.1159	-1.34446	0.753218	-1.78495	0.0742695	NA
Pcgf3	32.1167	-0.373398	0.20926	-1.78437	0.0743633	0.451896
Mical2	17.5396	-0.624595	0.350111	-1.78399	0.0744255	0.451972
Egr1	14.084	0.860526	0.482487	1.78352	0.0745016	0.452132
Gm12582	0.539786	-2.78712	1.56312	-1.78305	0.0745781	NA
Mageh1	5.00263	0.908556	0.509571	1.78298	0.0745888	NA
Phf11a	0.665098	2.71912	1.52513	1.78288	0.0746056	NA
Catsper4	2.01007	-1.48501	0.833347	-1.78198	0.0747521	NA
Eif2b1	88.5485	-0.251853	0.141357	-1.78168	0.074801	0.453646
Glipr1	3.42048	1.10218	0.618698	1.78146	0.0748381	NA
Sec23ip	20.1972	-0.487997	0.273997	-1.78103	0.0749076	0.453805
Denr	298.28	0.187048	0.105043	1.78069	0.0749634	0.453805
Pcx	36.4164	0.992499	0.557396	1.7806	0.074978	0.453805
Acsl1	165.646	0.391606	0.219998	1.78004	0.0750688	0.453805
Mid1ip1	26.3915	0.467682	0.262783	1.77973	0.0751205	0.453805
Uap1l1	8.87976	0.662627	0.372327	1.77969	0.0751266	0.453805
Slc35a3	8.16917	0.711069	0.399749	1.77879	0.0752745	0.454144
Bax	6.80415	0.808208	0.454372	1.77874	0.0752828	0.454144
Itgb1bp2	274.042	-0.241765	0.135968	-1.7781	0.0753876	0.454475
Gm14305	2.01234	1.45699	0.819619	1.77764	0.0754624	NA
Pgd	17.6683	0.749088	0.42154	1.77702	0.0755642	0.455037
1700086O06Rik	3.05945	1.34712	0.758113	1.77693	0.0755791	NA
Cp	101.506	0.828004	0.465976	1.77692	0.075581	0.455037
Alkbh7	132.183	0.299941	0.168855	1.77632	0.0756798	0.455124
Trappc6a	12.1343	0.599047	0.337278	1.77612	0.0757124	0.455124
Zdhhc12	5.08387	-0.938965	0.528671	-1.77609	0.0757189	NA
Arpp21	30.445	0.561435	0.31634	1.77479	0.0759333	0.455124
Pbdc1	58.4626	-0.297147	0.16743	-1.77475	0.0759395	0.455124
Rpl26	526.072	0.137705	0.0775926	1.77472	0.0759447	0.455124
Ptger3	2.2767	2.35547	1.3273	1.77463	0.0759586	NA
Stk25	54.6099	-0.276169	0.155638	-1.77444	0.0759906	0.455124
Tmbim1	65.8727	-0.390375	0.220012	-1.77433	0.0760078	0.455124
Pnisr	334.162	-0.183154	0.10323	-1.77423	0.0760251	0.455124
A530016L24Rik	6.11025	3.02887	1.70767	1.77369	0.0761147	0.455124
Slc6a8	39.0707	-0.377378	0.212773	-1.77361	0.0761271	0.455124
S100a8	22.0004	-0.670701	0.378179	-1.7735	0.076146	0.455124
Gm47689	0.665634	-2.41597	1.3629	-1.77267	0.0762839	NA
Tulp3	7.61782	-0.747268	0.421592	-1.77249	0.0763131	0.45566
Gm10110	1.22553	2.23674	1.26197	1.77242	0.0763243	NA
Rsad2	40.2619	0.53161	0.299946	1.77235	0.076336	0.45566
Arid1b	18.9093	-0.466124	0.263131	-1.77145	0.0764854	0.45602
Slc7a3	0.573859	2.50143	1.41208	1.77144	0.0764869	NA
Tbl1x	37.0375	0.422249	0.238372	1.77139	0.0764966	0.45602
Phtf2	226.97	-0.18527	0.104634	-1.77065	0.0766189	0.456275
Pttg1	729.643	-0.178601	0.100891	-1.77025	0.0766858	0.456275
Tsr1	24.0384	-0.484282	0.273575	-1.7702	0.0766935	0.456275
Ccdc91	188.842	-0.20454	0.115575	-1.76976	0.0767666	0.456275
3110082I17Rik	11.0092	0.654152	0.369657	1.76962	0.0767903	0.456275
Mettl5os	2.43249	1.36661	0.772305	1.76952	0.0768072	NA
Gm14443	1.82206	1.60731	0.908537	1.76911	0.0768749	NA
Lysmd1	2.54996	-1.2423	0.702309	-1.76888	0.0769144	NA
Zfas1	38.563	-0.576428	0.325881	-1.76883	0.0769218	0.456475
Tspan32	3.50843	1.18314	0.668888	1.76882	0.0769242	NA
Ptdss1	23.1606	0.440496	0.249054	1.76868	0.0769478	0.456475
Lonp2	153.382	-0.207895	0.117553	-1.76852	0.0769746	0.456475
E330034L11Rik	3.99514	-1.00684	0.569393	-1.76826	0.0770166	NA
Rel	12.6803	-0.559931	0.316722	-1.76789	0.0770785	0.456793
Cetn4	1.13393	2.2492	1.27311	1.7667	0.0772788	NA
Adam12	0.799397	2.92358	1.65506	1.76645	0.0773201	NA
Pxdn	7.99758	0.81795	0.463057	1.76641	0.077327	0.457859
Fkbp7	15.3193	0.660476	0.374017	1.7659	0.0774126	0.457859
Rnf115	208.597	-0.291052	0.164847	-1.76559	0.0774645	0.457859
Il20rb	1.05389	-2.13131	1.20718	-1.76553	0.0774746	NA
Dnajc15	633.998	0.207472	0.117522	1.76539	0.0774988	0.457859
Ybx3	1176.2	-0.19241	0.109	-1.76524	0.0775239	0.457859
Lzts1	4.72472	1.01472	0.574862	1.76516	0.0775372	NA
2700097O09Rik	41.3445	-0.336563	0.190689	-1.76499	0.0775658	0.457859
Ntrk2	15.3668	1.47611	0.836455	1.76472	0.077611	0.457859
Chpt1	367.728	0.346844	0.196594	1.76426	0.0776882	0.458018
1110008P14Rik	136.332	0.273575	0.155096	1.76391	0.0777469	0.458067
Klb	2.4193	3.97163	2.25205	1.76356	0.077806	NA
Comt	93.1781	0.329109	0.186708	1.76269	0.0779527	0.458982
Ptafr	1.51955	1.7049	0.967311	1.76251	0.0779825	NA
Pold2	24.0994	-0.439063	0.249187	-1.76198	0.0780731	0.459393
Sec62	290.349	-0.273894	0.155537	-1.76096	0.0782449	0.460106
Imp4	22.342	0.465903	0.264633	1.76056	0.078313	0.460209
Rcbtb2	20.2993	0.66726	0.379148	1.75989	0.0784258	0.460295
Canx	132.179	0.209855	0.11926	1.75965	0.0784677	0.460295
Ccr2	20.7595	0.668067	0.379674	1.75958	0.0784795	0.460295
Peli3	3.90931	-0.991669	0.563716	-1.75916	0.0785498	NA
Ap4m1	5.26293	0.929898	0.528632	1.75907	0.0785662	NA
Comp	2.02056	1.61649	0.919089	1.7588	0.0786117	NA
Cenpf	1.60944	1.72351	0.980175	1.75836	0.0786854	NA
Leprot	50.6	0.29244	0.16654	1.75598	0.0790921	0.463227
Zfand3	100.831	-0.223463	0.127268	-1.75585	0.0791136	0.463227
Plekha1	23.1842	-0.450583	0.25667	-1.7555	0.0791746	0.463227
Galk2	6.01218	0.848116	0.483178	1.75529	0.0792102	0.463227
Gm17745	1.03897	2.07796	1.18409	1.7549	0.0792757	NA
Aco1	22.2826	0.727149	0.41437	1.75483	0.0792884	0.463227
Cxcl9	36.4602	1.48439	0.846002	1.75459	0.0793293	0.463227
Fah	10.127	1.00244	0.571338	1.75455	0.079336	0.463227
Gm17501	1.72523	-1.58728	0.904782	-1.75432	0.0793753	NA
Naa60	15.9891	-0.545252	0.310974	-1.75337	0.0795383	0.464109
Phf11b	3.36608	1.30476	0.744144	1.75337	0.0795392	NA
Pou4f1	4.4806	-0.914624	0.521714	-1.75312	0.0795822	NA
Itgae	2.1997	1.44674	0.825243	1.75311	0.0795836	NA
Gm43187	1.29427	1.88092	1.07307	1.75284	0.0796292	NA
Ccdc77	15.3257	-0.76286	0.435377	-1.75218	0.0797425	0.465003
4930438A08Rik	0.773948	2.24634	1.28234	1.75175	0.0798167	NA
Ccdc125	3.07105	1.3035	0.744153	1.75166	0.079833	NA
Ttyh2	7.78605	0.704749	0.40234	1.75163	0.0798379	0.465168
AA914427	3.04505	1.16579	0.665602	1.75149	0.0798623	NA
Osbpl1a	194.297	-0.300191	0.171398	-1.75142	0.0798733	0.465168
Wfs1	44.4671	0.382797	0.218619	1.75097	0.0799506	0.465321
C030014I23Rik	4.94975	0.909359	0.519348	1.75096	0.0799525	NA
Itprid2	6.73575	0.800899	0.457565	1.75035	0.0800577	0.465646
Col24a1	1.14512	-2.12117	1.21254	-1.74936	0.0802288	NA
Atl2	212.098	-0.224585	0.128381	-1.74936	0.0802289	0.466221
P2ry1	13.4868	0.632616	0.361663	1.74918	0.0802591	0.466221
Hectd2	2.32757	1.36398	0.779827	1.74908	0.0802774	NA
Ddit4l	1326.09	-0.233483	0.133535	-1.74847	0.0803821	0.466637
Zfp324	1.09752	2.05317	1.17436	1.74832	0.0804079	NA
Trpv4	1.25006	1.92608	1.10229	1.74734	0.0805777	NA
Nt5c2	8.1672	0.704092	0.402993	1.74716	0.08061	0.467464
Ncoa2	12.4674	-0.574481	0.328827	-1.74706	0.0806274	0.467464
Gm49891	1.14769	2.11185	1.20888	1.74694	0.0806473	NA
3000002C10Rik	1.52807	-1.65342	0.946708	-1.7465	0.0807247	NA
Adamts1	40.8748	-0.462974	0.265144	-1.74613	0.0807892	0.467962
Ppara	32.7529	0.439611	0.251786	1.74597	0.0808163	0.467962
Gm35330	2.98886	-1.25429	0.718755	-1.74508	0.0809705	NA
Abhd16a	113.481	-0.234532	0.134433	-1.74459	0.0810558	0.468808
Zfp697	5.18684	-0.855329	0.490475	-1.74388	0.0811799	NA
Hmgb3	9.36903	0.726159	0.416405	1.74388	0.0811807	0.468808
Tmem204	29.2185	0.411117	0.235753	1.74385	0.0811858	0.468808
St6galnac3	4.4327	-0.916443	0.525587	-1.74366	0.0812191	NA
4931440P22Rik	1.24606	1.87879	1.07754	1.7436	0.0812297	NA
Gm38375	0.921568	-2.30058	1.31957	-1.74344	0.0812568	NA
Gys1	123.5	-0.325163	0.186524	-1.74328	0.0812843	0.468808
Dnajb12	47.0833	-0.328279	0.18832	-1.7432	0.0812995	0.468808
N6amt1	76.9483	0.267446	0.153423	1.74319	0.0812996	0.468808
Gstm1	281.437	-0.387896	0.222537	-1.74306	0.0813233	0.468808
E2f4	7.81356	0.733117	0.420776	1.74229	0.0814569	0.469117
Hdac3	68.1652	-0.293031	0.1682	-1.74216	0.0814801	0.469117
[truncated: 27,543 more rows]

## Sheet: RNAseq_similarity
Similarity and differences in differentially expressed genes in EOMs (Del vs WT) and QFs (Del vs WT)
Co-Upregulated in Deletor EOMs and QFs	Co-Downregulated in Deletor EOMs and QFs	Upregulated in Deletor EOMs & downregulated in Deletor QFs	Downregulated in Deletor EOMs and Upregulated in Deletor QFs
Pygl	Rragd	Cavin4	Arxes2
Twnk	Prkab2	Keap1	Ankef1
Sult1e1	Gpcpd1	Serpinb6a	Acp5
Tnnt2	Mllt3	Vldlr	Adipoq
F3	Satb1	Tecr	9630013D21Rik
Rspo3	Tsc22d3	Dpm1	Pde3b
Aldh9a1	Ube2c	Tacc2	Thrsp
Slc25a5	Ip6k3	Asb11	Ifi27l2a
Arhgap24	Glul	Clpx	Aoc3
Maged2	Clip1	Gnl3	Trf
Anxa5	Tbc1d1	Herc2	Ap3s1
Cstb	Depp1	Lrrc2	Nrep
Gpt		Map2k3	Lamb1
Aldh2		Mlycd	Txndc5
Derl2		Itfg2	Vim
Immp2l		Alpk2	Syap1
Pla2g12a		Fzd7
Hspa5		Acss1
Commd7		Mapk1ip1
		Plin5
		Tango2
		Arntl
		Retreg1
		Eef1aknmt
		Npc1
		Gm5276
		Slc40a1
		Pdk4

## Sheet: cis-regulatoryanalysis
; Name	EOMs_DelvsWT_p0.05
; Species and nomenclature	Mus musculus, MGI symbols
; Motif collection	10K (9713 PWMs)
; Minimum NEScore	3
; Rank threshold for visualization	5000
; ROC threshold for AUC calculation (%)	0.03
; Minimum identity between orthologous genes	0
; Maximum false discovery rate (FDR) on motif similarity	0.001
; Motif rankings database	10kb centered around TSS (7 species)
; Number of valid nodes	255
; iRegulon version	iRegulon v1.3 (build: 2015-02-12)
# Rank	Motif id	AUC	NES	ClusterCode	Transcription factor	Target genes
1	transfac_public-M00528	0.0638593	6.51518	M1	Pparg,Rxra,Ppara,Ppard,Hnf4a,Nr2f2,Nr2f1,Hnf4g,Nr2f6,Nr2e3,Rxrg,Rxrb,Nr1h2	Acadvl,Etfdh,Hadha,Slc25a34,Pnpla2,Zfp346,Map2k3,L3mbtl3,Vps54,Car2,Fitm2,Mlycd,Slc25a5,Abat,Clock,Acaa2,Hsd17b4,Fhl2,Pptc7,Rspo1,Nfkbib,Steap4,Decr1,Lrrn1,Bhlhb9,Sox13,Acadl,Osr1,Fabp3,Alpk2,Arntl,Kcnq4,Vmp1,Igsf21,Plin5,Fzd7,Pank1,Car14,Gm7694,Cdkn1a,Lrrc52,Cish,Il11ra1,Myh6,Igfbp2,Maged2,Nr1d1,Hspa5,Gramd1b,Ankrd46,Npl,Tmem11,9130008F23Rik,Acsl1,Xk,Tmed5,Wdr75,Srcin1,Zbtb46,Clpx,Hspb7,Lgals4,C…
2	transfac_public-M00134	0.0586976	5.79264	M1	Hnf4a,Nr2f1,Nr2f2,Hnf4g,Ppara,Pparg,Ppard,Rxra,Nr2f6,Nr2e3,Rara,Nr0b1,Rxrg,Rxrb,Nr1h2,Yy1	Etfdh,Plcb3,Nr1d1,Sox13,Acadvl,Cdkn1a,Ankrd46,Nfkbib,Maged2,Abat,Hadha,Slc25a34,Igfbp2,N4bp2l2,Puf60,Steap4,Lgals4,Lrrn1,Map2k3,Slc40a1,Tacc2,Cish,Pygl,Acsl1,L3mbtl3,Osr1,Slc25a22,Vps54,Zfp346,Rspo1,Srcin1,Arntl,Xk,Cs,Immp2l,Fhl2,Npl,Clock,Acss1,Cnih4,Tbx3,Gprc5b,Pptc7,Acadl,Pnpla2,Mlycd
3	transfac_pro-M02220	0.0542661	5.17232	M1	Hnf4a,Hnf4g,Ppard,Pparg,Ppara,Nr2f2,Nr2f1,Rxra,Nr2f6,Nr2e3,Rxrg,Rxrb,Nr1h2,Yy1	Etfdh,Plcb3,Hadha,Steap4,Cdkn1a,Abat,Gpt,Nfkbib,Rspo1,Slc25a22,Acadvl,L3mbtl3,Pnpla2,Lrrn1,Slc40a1,Map2k3,Xk,Slc25a5,Hsd17b4,N4bp2l2,Slc25a34,Ankrd46,Nr1d1,Zbtb46,Sox13,Zfp346,Tacc2,Vps54
4	taipale-NRAAGGTCAANNNNRGGTCA-RORA-DBD	0.0507295	4.67726	M2	Rora,Rara,Rxrg	Igsf21,Osr1,Kcnq4,Cs,Lgals4,Ankrd46,Hadha,Igfbp2,Cnp,Fgf1,Ablim2,Plcb3,Car2,Acss1,Abcd3,Sh3pxd2b,Cdkn1a,Slc22a23,Ppm1a,Cldn7,Nmnat3,Mlycd,Nr1d1,Tcta,N4bp2l2,Tcf15,Etfdh,Med27,Map2k3,Clock,Endou
5	transfac_public-M00242	0.0493406	4.48285	M1	Ppara,Pparg,Ppard,Hnf4a,Nr2f2,Hnf4g,Nr2f1,Rxra,Nr2f6,Nr2e3,Rxrg,Rxrb,Nr1h2,Nup133	Acadvl,Etfdh,Hadha,Abat,Hsd17b4,Zfp346,Lrrn1,Map2k3,Alpk2,Decr1,Car2,Vmp1,Pank1,Gramd1b,Pnpla2,Tmem11,Fitm2,Pptc7,Slc25a34,Acadl,Zbtb46,Gstm1,Igsf21,Clock,Acsl1,Fabp3,Igfbp2,Mlycd,Steap4,Rspo1,Sox13,Fzd7,Fbxw7,Tmed5,Xk,L3mbtl3,Tcf15,Il11ra1,Cish,Ttyh1
6	hdpi-THAP5	0.0481522	4.31649	M3		Nr1d1,Il11ra1,Igfbp2,Zc3h4,L3mbtl3,Fzd7,Srcin1,Lrrn1,Car14,Tbx3,Itga7,Fabp3
7	transfac_pro-M02262	0.04652	4.08801	M1	Rxra,Pparg,Ppara,Ppard,Hnf4a,Nr2f1,Nr2f2,Hnf4g,Nr2f6,Rxrg,Rxrb,Nr1h2,Yy1	Acadvl,Slc25a34,Etfdh,Gpt,Nr1d1,L3mbtl3,Slc25a5,Pnpla2,Hadha,Clock,Car14,Sfrp1,Nfkbib,Srcin1,Vps54,Acaa2,Abat,Rspo1,Igfbp2,Slc25a22,Zfp346,Bhlhb9,Osr1,Hsd17b4,Lrrn1,Steap4,Maged2,Fabp3,Cdkn1a,Fitm2,N4bp2l2,Igsf21,Tnnt2,Nedd4l,Map2k3,Il11ra1,Mlycd,Pptc7,Zbtb46,Plcb3,Fgf1,Ube2z
8	homer-M00170	0.0465128	4.087	M1	Rxra,Pparg,Ppara,Ppard,Hnf4a,Hnf4g,Nr2f1,Nr2f2,Nr2f6,Nr2e3,Rxrg,Rxrb,Nr1h2,Yy1,Stat1	Acadvl,Etfdh,Slc25a34,Pnpla2,L3mbtl3,Nfkbib,Slc25a5,Zfp346,Acaa2,Gpt,Clock,Fitm2,Zbtb46,Nr1d1,Osr1,Rspo1,Slc25a22,N4bp2l2,Map2k3,Hadha,Ube2z,Vps54,Hsd17b4,Maged2,Abat,Tnnt2
9	homer-M00080	0.0454103	3.93267	M4	Nr3c1,Ar,Pgr,Nr3c2,Hsf1	Cdkn1a,Ptpn11,Tcf15,Myh6,Decr1,Xk,Hspb7,Puf60,Arntl,Ppm1a,Alpk2,Pank1,Car14,Asb11,Nr1d1,Med27,Steap4,Nmnat3,Pptc7,Abra,Fzd7,Kank3,Ube2z,Cish,N4bp2l2,Zswim5,Nedd4l,F3,Usp53,Rrp15,Car2,Rspo1,Gramd1b,Hsd17b4,Pnpla2,Sdhc,Sox7
10	homer-M00853	0.0449378	3.86653	M5		Fzd7,L3mbtl3,Plcb3,Ube2z,Tbx3,Osr1,Rspo1,Lrrn1,Fabp3,Srcin1,Clock,Steap4,Igfbp2,Sh3bp5,Zc3h4,Tcf15
11	transfac_pro-M03862	0.0448018	3.84749	M6	Ybx1,Nfya,Nfyc,Nfyb	Leng1,Hspa5,Arntl,Il11ra1,Nubp2,Zswim5,Cdca3,Lrrn1,Derl2,Peg3,Abat,Tcf15,Pank1
12	homer-M00153	0.0447874	3.84549	M1	Pparg,Rxra,Ppard,Ppara,Nr2f1,Hnf4g,Hnf4a,Nr2f2,Nr2f6,Rxrb,Rxrg,Nr1h2,Yy1	Acadvl,Etfdh,Slc25a34,Nr1d1,L3mbtl3,Slc25a5,Clock,Pnpla2,Gpt,Hadha,Nfkbib,Slc25a22,Acaa2,Vps54,Zfp346,Igfbp2,Igsf21,Cdkn1a,Sfrp1,Hsd17b4,Itga7,Map2k3,Maged2,Bhlhb9,Zbtb46,Rspo1,Tnnt2,Hspa5,Abat,Plcb3,Pptc7,Car14,N4bp2l2,Lrrn1,Srcin1,Gm7694,Mlycd,Fhl2,Acsl1,Ube2z,Slc40a1,Fgf1,Lrrc2,Ankrd46,Gramd1b,Il11ra1,Gstm1,Tmed5,Lrrc52,Fabp3
13	transfac_pro-M03828	0.0444223	3.79438	M1	Hnf4a,Nr2f1,Nr2f2,Hnf4g,Nr2f6,Pparg,Ppara,Ppard,Rxra,Nr2e3,Yy1,Rxrg,Rxrb,Nr1h2	Acadvl,Etfdh,Cdkn1a,Nfkbib,Abat,Xk,Sox13,Pnpla2,Hsd17b4,Hadha,Slc40a1,Plcb3,Ankrd46,Acss1,L3mbtl3,Pptc7,Vps54,Osr1,N4bp2l2,Map2k3,Rspo1,Cish,Igfbp2,Zfp346,Gpt,Lrrn1,Nr1d1,Pygl,Maged2,Decr1,Slc25a34,Srcin1
14	homer-M00081	0.0443722	3.78737	M4	Nr3c1,Ar,Pgr,Nr3c2,Hsf1	Cdkn1a,Tcf15,Decr1,Ptpn11,Arntl,Puf60,Myh6,Hspb7,Pank1,Asb11,Kank3,Xk,Ube2z,Nedd4l,Car2,Rspo1,Usp53,Steap4,Alpk2,Gprc5b,Kcnq4,Nmnat3,Zbtb46,Nr1d1,Npc1,F3,Gramd1b,Hsd17b4,Acsl1,Med27,Srcin1,N4bp2l2,Arhgap24,Car14,Il11ra1,Pnpla2,Fzd7,Osr1,Zswim5,Endou,Sdhc,Abra,Slc41a3,Ppm1a,Tmed5,Rrp15,Lrrc2,Gm7694,Slc22a23,Lrrn1,Pygl,Plcb3,Sox7,Cish,Sfrp1
15	taipale-RGGTCANNNARRGGTCA-RARA-full	0.0443722	3.78737	M2	Rara,Nr2f1,Rorb,Rorc	Igsf21,Osr1,Kcnq4,Ankrd46,Hadha,Igfbp2,Lgals4,Ppm1a,Cnp,Fgf1,Nr1d1,Nmnat3,Abcd3,Hspb7,Zc3h4
16	transfac_pro-M03185	0.0443579	3.78536	M7		Tbx3,Olfml3,Clock,Peg3,Car14,Etfdh,Clpx,N4bp2l2,Ccpg1,Mapk1ip1,Steap4,Keap1
17	tfdimers-MD00030	0.0436635	3.68815	M4	Nr3c1,Ar,Pgr,Hsf1,Nr3c2,E2f6,Nr2f2,Nr2f1	Cdkn1a,Myh6,Steap4,Ptpn11,Tcf15,Puf60,Ppm1a,Hsd17b4
18	flyfactorsurvey-eg_SANGER_5_FBgn0000560	0.0436563	3.68715	M8	Rorb,Rorc,Rora	Arntl,Acadvl,Nedd4l,Vldlr,Rab38,Tmed5,Osr1,Car2,Ctnnd2,Alpk2,Tacc2,L3mbtl3,Hadha,Sdhc,Rspo1,Fzd7
19	transfac_public-M00033	0.0430693	3.60498	M4	Ep300,Bptf,E2f6,Pura	Nr1d1,Sox13,Car14,Il11ra1,Acadvl,Srcin1,Kcnq4,Rspo1,Osr1,Igsf21,Gramd1b,N4bp2l2,Aldh9a1,Nedd4l,Snhg11,Sfrp1
20	homer-M00214	0.0428974	3.58093	M9	Zfp263	Sox13,Ctnnd2,Tnnt2,Rab38,Cdkn1a,Zc3h4,Fbxw7,Zswim5,Myh6,Lgr6,Gramd1b,Itga7
21	taipale-RRGGTCANNNARAGGTCA-Rarg-DBD	0.0428831	3.57892	M2	Rxra	Osr1,Igsf21,Igfbp2,Kcnq4,Ankrd46,Lgals4,Hadha,Ppm1a,Ablim2,Cs,Mlycd,Cnp
22	yetfasco-1863	0.0427757	3.56389	M6		Rspo1,Ttc7,Zswim5,Rspo3,Igfbp2,N4bp2l2,L3mbtl3,Bhlhe40,Tacc2,Ccpg1,Sh3bp5,Immp2l,Sh3pxd2b,Sdhc,Igsf21,Tecr,Acadl,2310022B05Rik,Slc25a5,Acsl1,Vps54,Vldlr,Arntl,Fbxw7,Lrrc52,Abat,Slc40a1,Nr1d1,Hspb7,Etfdh
23	tfdimers-MD00561	0.0425753	3.53583	M10	Crx,Ap3b1	Rspo1,Clpx,Plcb3,Alpk2,Arhgap24,Tmed5,Rab3ip,Nfkbib,Tbx3,Immp2l
24	transfac_public-M00411	0.0415515	3.39252	M1	Hnf4a,Hnf4g,Nr2f1,Nr2f2,Pparg,Ppard,Ppara,Nr2f6,Rxra,Nr2e3,Rxrg,Rxrb,Nr1h2,Yy1	Etfdh,Nfkbib,Zfp346,L3mbtl3,Pnpla2,Acadvl,Lgals4,Zbtb46,Abat,Cdkn1a,Vps54,Sox13,Slc25a34,Slc40a1,Nr1d1,Puf60,Pygl,Hadha,Plcb3,Osr1,Tbx3,Maged2,Clock,Clpx,Steap4,Ankrd46,Lrrn1,Pptc7,Slc25a22,Aldh9a1,Npl,Agpat3,Acsl1,Rspo1,Xk,Tmed5,Hsd17b4,N4bp2l2,Hspa5,Tecr,Map2k3,Ptpru
25	jaspar-CN0203.1	0.0414656	3.3805	M11		Ttyh1,Fbxw7,Sult1e1,Sh3bp5,Ctnnd2,Usp53,Wdr75,Asb11,Immp2l,Rspo3,Nmnat3,Ccpg1,Lrrn1
26	yetfasco-1330	0.0413439	3.36346	M6		Slc40a1,Rspo1,Nmnat3,Tcf15,Igsf21,Fzd7,Puf60,Igfbp2,Cdkn1a,Alpk2
27	flyfactorsurvey-knrl_SANGER_5_FBgn0001323	0.0410719	3.32538	M8	Rorb,Rorc,Rora	Arntl,Clock,Acadvl,Vldlr,Steap4,L3mbtl3,Nr1d1,Nedd4l,Tacc2,Ttyh1,Etfdh
28	transfac_public-M00350	0.0408786	3.29832	M12	Gata3,Gata2,Gata6,Gata1	Tbx3,Cdkn1a,Cish,Itga7,Srcin1,Maged2,Rspo1,Steap4,Npl,Cldn7,Cnp,Sfrp1,Tmed5,Rspo3,L3mbtl3,Acsl1,Rrp15,Arntl,Zswim5,Ube2z,Immp2l,Abat
29	transfac_pro-M02874	0.0408141	3.2893	M4	Irf6,Irf4,Irf5	Tbx3,L3mbtl3,Rspo1,Sfrp1,Zbtb46,Sox13,N4bp2l2,Fbxw7
30	transfac_pro-M00763	0.040671	3.26926	M1	Ppard,Pparg,Ppara,Hnf4g,Nr2f1,Hnf4a,Nr2f2,Rxra,Nr2f6,Nr2e3,Rxrg,Rxrb,Nr1h2,Tcf12,Ascl1,Myod1,Tcf4,Tcf3	Pnpla2,Etfdh,Slc25a5,Slc25a34,Gpt,Acadvl,Abat,Nfkbib,Hadha,Nr1d1,Igsf21,Rspo1,Igfbp2,Hsd17b4,Steap4,Vps54,Plcb3,Slc25a22,Zfp346,Lgr6,L3mbtl3,Map2k3,Cdkn1a,Fgf1,Gm7694,Pptc7,Fabp3,Osr1,Pank1,Lrrc2,Maged2,Gstm1,Bhlhb9,Slc40a1,Zbtb46,Lgals4,Clock,Cish,Puf60,Ankrd46,Plin5,Hspa5,Tacc2,Rassf8,Sox13,Ctnnd2,Ttc7,Tnnt2,Ptpru,Slc41a3,Ube2z,Gprc5b,Endou,Cs,Gramd1b,Car2,Fhl2,Zc3h4,Npl,Immp2l,Car14,Il11ra1,Ar…
31	taipale-RGGTCANNNARRGGTCA-RARA-DBD	0.0406065	3.26024	M2	Rara,Nr1h4	Igsf21,Osr1,Igfbp2,Kcnq4,Hadha,Ankrd46,Ppm1a
32	taipale-NGGGGAWTCCCCN-NFKB2-DBD	0.0405707	3.25523	M13	Nfkb2,Nfkb1,Ikzf1,Mzf1,Relb	Rab38,Nr1d1,Fbxw7,Nfkbib,Rspo1,Lonp2,Ttc7,Map2k3,Srcin1,Lrrn1,Clock,Abat,Ube2z,Immp2l,L3mbtl3,Maged2,Tcf15,Pygl,Arhgap24,Hsd17b4,Osr1,Fgfbp3,Bhlhe40,Pnpla2,Kcnq4,Pptc7,Cdkn1a,N4bp2l2,Steap4,Ppm1a,Ppm1g,Endou,Peg3,Lrrc2,Sox13,Uck2,Xk,Igsf21,Anxa5,Alpk2,Gm7694,Zbtb46,Lrrc52,Diras2,Kank3,Plin5,Gprc5b,Cnih4,Nedd4l,Fgf1,Arntl,Asb11,Cs,Lgr4,Abra,Tacc2
33	transfac_pro-M03124	0.0405636	3.25423	M4	Myf6,Tcf3,Tal1,Tcf4,Neurod1,Ascl2,Myog,Myod1,Zfp146,Zfp260,Msc,Rfx1,Hes1,Hes2,Yy1,Gata2,Gata3,Gata4,Gata6,Gata1,Gata5,Mycs	Hspb7,Diras2,Nedd4l,Rspo1,Gramd1b,Igsf21,Endou,Fbxw7,Immp2l,Tnnt2,Ptpru,Derl2
34	transfac_pro-M01031	0.0404991	3.24521	M1	Hnf4a,Hnf4g,Nr2f1,Nr2f2,Pparg,Ppara,Ppard,Rxra,Nr2f6,Nr2e3,Rxrg,Rxrb,Nr1h2,Esrra,Yy1	Gpt,Etfdh,Cdkn1a,Hadha,Nfkbib,Abat,Zfp346,Plcb3,Pnpla2,L3mbtl3,Acadvl,Ankrd46,Igfbp2,Hsd17b4,Slc25a22,Xk,Nr1d1,Lrrn1,Osr1,Steap4,Pank1,Slc25a34,Map2k3,N4bp2l2,Lgals4,Vps54,Decr1,Zbtb46,Slc40a1
35	homer-M00631	0.040492	3.24421	M14	Rorb,Rora,Rorc	Arntl,Clock,Dhx32,Hspa5,Endou,Cish,Ttyh1,Gramd1b,Slc22a23,Itfg2,N4bp2l2,Steap4,Asb11,Bhlhb9,Cs,Cdkn1a,Osr1,Gpt,Acsl1,Pnpla2,Rspo1,Pygl,Tbx3,Xk,Fbxw7,Abi1,Plcb3,Zbtb46
36	taipale-RRGGTCAAAGGTCA-HNF4A-full	0.0403345	3.22216	M1	Hnf4a,Pparg,Nr2f2,Nr2f1,Ppard,Ppara,Hnf4g,Nr2e3,Rxra,Nr2f6,Rxrg,Rxrb,Nr1h2	Etfdh,Vps54,Nfkbib,Zfp346,Slc25a34,Pnpla2,Pptc7,Lgals4,Zbtb46,Puf60,Sox13,L3mbtl3,Tecr,Abat,Ankrd46,Slc25a22,Lrrn1,Igfbp2,Steap4,Nedd4l,Agpat3,Npc1,Pygl,Rbm22,Arntl,Rab38,Ccpg1,Manba,Clock,Gprc5b,Rspo1,Plcb3,N4bp2l2,Vmp1,Acss1,Lonp2,Decr1,Anxa5,Cnih4,Cs,Tbx3,Fabp3,Map2k3,Osr1,Noc3l,Xk,Lgr6,Ddx47,Nr1d1,Sult1e1,Hsd17b4,Rrp15,Pcca,Npl,Acadvl,Fgfbp3,Hspa5,Amt,Sdhc,Fgf1
37	elemento-AGCTGCG	0.0402987	3.21715	M15		Rspo1,Igsf21,Tacc2,Ppm1a,Cdkn1a,Clock,Hsd17b4,Steap4,L3mbtl3,Tbx3,Osr1,Hspa5
38	hdpi-CSNK2B	0.0402629	3.21214	M3	Csnk2b	Zc3h4,Tbx3,Nedd4l,Nr1d1,Cldn7,Il11ra1,Arntl,Tacc2,Gnb1l,Hadha,L3mbtl3,Igfbp2,Fabp3,Lrrn1,Osr1,Acadvl,Igsf21,Yap1,Sox13,Lrrc52,Zbtb46,Itga7,Fzd7,Fbxw7,Cish,N4bp2l2,Car14,Alpk2,Rab38,Tmed5,Immp2l,Rab3ip,Gm7694,Hadhb,Tcf15,Aldh9a1,Car2,Xk,Abat,Noc3l,Maged2,Gprc5b,Gramd1b,Ctnnd2,Dtnbp1,Sfrp1,Sdhc,Snhg11,Lgr4,Vps54,Myh6,Sh3pxd2b,Impa2,Usp53,Ppm1a,Piwil2,Pcca,Sox7,Clock,Bhlhb9,Rspo3,Kdr,Lgr6,Puf60,Cdkn…
39	jaspar-MA0021.1	0.0401627	3.19811	M16		Nr1d1,Zc3h4,Tbx3,Fzd7,Igfbp2,L3mbtl3,Lrrn1,Clock,Arntl,Rspo3,Vldlr,Asb11,Car2,Nmnat3,Xk,Ccpg1,Fgf1,Immp2l,Osr1,Pdk4,Slc25a22,Fbxw7,Sox7,Steap4,9130008F23Rik,Rbm22,Nedd4l,Clpx,Fabp3,Snhg11,Lrrc52,Slc40a1,Gm7694,Cs,Ankrd46,Slc22a23,Hadha,Dpm1,Agpat3,Sult1e1,Impa2,Usp53,Dhx32,Abi1,Tacc2,Car14,Alpk2,Acsl1,Ube2z,Itfg2,Rspo1,Ripply3,Srcin1,Lgr4,Gprc5b,Rassf8,Cish,Ctnnd2,Vps54,Ptpru,Yap1
40	transfac_pro-M01587	0.0401627	3.19811	M9	Zfp263	Zc3h4,Sox13,Tnnt2,Nr1d1,Fbxw7,Vldlr,Srcin1,Zswim5,Bhlhe40
41	encode-UW.Motif.0539	0.040041	3.18107	M3		Exoc3l,Kcnq4,Gprc5b,Itga7,Rspo3,Igfbp2
42	factorbook-NR3C1	0.0398978	3.16103	M4	Nr3c1,Ar,Pgr,Nr3c2,Hsf1	Cdkn1a,Decr1,Tcf15,Pank1,Ppm1a,Arntl,Myh6,Ptpn11,Pptc7,Asb11,Kank3,Puf60
43	taipale-NTGACAN-MEIS1-DBD	0.039683	3.13097	M5	Meis1	Il11ra1,Arntl,Immp2l,Gnb1l,Peg3,Lrrc52,Tacc2,Itga7,Gramd1b,Alpk2
44	homer-M00515	0.0396615	3.12796	M5	Gm7148	Il11ra1,Lrrc52,Asb11,Gnb1l,Peg3,Tacc2,L3mbtl3,Cdkn1a,Arntl,Gramd1b,Immp2l,Alpk2,Pank1,Sult1e1,N4bp2l2,Rspo3,Rassf8,Bhlhe40,Sfrp1,Osr1,Puf60,Zbtb46,Myh6,Acsl1,Vldlr,Pqbp1,Agpat3,Abra,Tmem11
45	transfac_pro-M00959	0.0395112	3.10692	M2	Esr1,Esr2	Bhlhe40,Nr1d1,Fabp3,Cdkn1a,Cldn7,Pnpla2,Dhx32,Slc25a5,Zbtb46,Igsf21,Anxa5,Rspo1,Tnnt2,Kcnq4,Pdk4,Myh6,Abat,Itfg2,Keap1,Car2
46	taipale-WAWNTRGGTYAGTAGGTCA-RORA-DBD	0.0394825	3.10291	M1	Rora,Nr1d1	Nr1d1,Arhgap24,Slc40a1,Diras2,Plcb3,Ech1,Anxa5,Maged2,Rspo3,Itfg2,Zc3h4,Sult1e1,Fbxw7,Yap1,Cs,Lrrn1,Tnnt2,Lgr4,Ablim2,Med27,Acadvl,Acaa2,Pdk4,Fgfbp3,Rab38,Abra,Steap4,Rrp15,Pygl,Mto1,Pcca,Exoc3l,Rassf8,Pank1,Endou,Clock,Tacc2,Fabp3,Sh3pxd2b,Clpx,Prpsap1,Myh6,Asb1,Ube2z,Sox13,Pla2g12a,Cstb,Vldlr,Kcnq4,Acss1,Hspb7,2310022B05Rik,Pptc7,Ttyh1,Cish,Pnpla2,Rbm22
47	yetfasco-1430	0.039368	3.08687	M10		Tacc2,Ppm1a,N4bp2l2,Ripply3,Mlycd,Cdkn1a,Maged2,Kcnq4,Yap1,Alpk2
48	yetfasco-1224	0.0390673	3.04478	M17		Bhlhe40,Puf60,Zbtb46,Ppm1a,Lgals4,Myh6,Cdkn1a,Kcnq4,Cnp,Gm7694,Nmnat3
49	stark-AAAGTGANA	0.039053	3.04278	M16		L3mbtl3,Ube2z,Tmed5,Rspo3,Vps54,Osr1,Fzd7,Slc25a22,Agpat3,Ctnnd2,Zbtb46,Igfbp2,Xk,Fbxw7,Igsf21,Gramd1b,Fgfbp3,Acsl1,Lgr4
50	yetfasco-2015	0.0389957	3.03476	M18		Bhlhe40,Asb11,Rspo3,Immp2l,Zc3h4,Rspo1,Gprc5b,Acadl,Nr1d1
51	jaspar-MA0039.1	0.0387953	3.0067	M3	Klf4	Nr1d1,Zc3h4,Tbx3,Igfbp2,Fzd7,Car14,L3mbtl3,Abat,Srcin1,Fbxw7,Il11ra1
52	elemento-AACGTGA	0.0387523	3.00069	M19		Nr1d1,Slc22a23,Osr1,Steap4,Tnnt2,Tbx3,L3mbtl3,Zbtb46,Nedd4l,Vldlr,Pank1,Gramd1b,Clock,Zswim5
