# Supplementary material for: PDK4 and nutrient responses explain muscle specific manifestation in mitochondrial disease
Source: Clin Transl Med. 2025 Jul 18;15(7):e70404. doi: 10.1002/ctm2.70404 (PMC12274114; doi:10.1002/ctm2.70404)
Supplement: Supplementary file 3 — Supporting Information [file CTM2-15-e70404-s003.xlsx]

## Sheet: Metabolomics_EOMs
Metabolomics analysis of EOMs (Del vs WT)
Metabolites	FC	log2(FC)	P value
CITRAMALATE	0.79593	-0.32928	0.015338
BETAINE	0.77804	-0.36208	0.019288
5,6-DIHYDROURACIL	0.41169	-1.2804	0.029775
INDOXYL SULFATE	0.57954	-0.78702	0.036805
DECANOATE	1.2267	0.29482	0.037699
L-TYROSINE	0.71481	-0.48437	0.043817
OCTANOATE	1.2229	0.29036	0.04942
SUBERIC ACID	1.2998	0.37827	0.052237
FORMYL-L-METHIONYL PEPTIDE	0.86658	-0.20659	0.052816
DIHYDROXYACETONE PHOSPHATE	1.6666	0.7369	0.053234
GUANINE	0.42998	-1.2177	0.058045
HYPOTAURINE	0.70026	-0.51403	0.073626
N-ACETYL-DL-SERINE	0.74509	-0.42451	0.077887
3-HYDROXY-3-METHYLGLUTARATE	0.87308	-0.19581	0.080928
ALPHA-D-GLUCOSE 1-PHOSPHATE	1.8668	0.9006	0.097204
D-FRUCTOSE 6-PHOSPHATE	1.8668	0.9006	0.097204
METHYL JASMONATE	1.1362	0.18417	0.099544
N-ACETYL-L-CYSTEINE	0.62419	-0.67994	0.10688
URIDINE 5'-DIPHOSPHO-N-ACETYLGALACTOSAMINE/GLUCOSAMINE	0.72206	-0.46981	0.11927
Nicotinamide mononucleotide(NMN)	0.6298	-0.66704	0.12368
ADENOSINE 5'-DIPHOSPHORIBOSE(ADPR)	1.2679	0.34247	0.13313
METHYLMALONATE	0.58744	-0.7675	0.13334
Phenylacetyl L-Glutamine	1.2605	0.33404	0.14027
PURINE	0.39288	-1.3478	0.14204
L-CYSTINE	0.58932	-0.76288	0.14377
MALONATE	1.264	0.33794	0.16089
OROTATE	1.2199	0.28672	0.17521
5'-METHYLTHIOADENOSINE	0.79638	-0.32848	0.17939
Nicotinic acid(NA)	0.16248	-2.6216	0.18851
4-GUANIDINOBUTANOATE	0.81214	-0.30019	0.19596
VALINE	0.77697	-0.36407	0.19799
GLUTARIC ACID	1.199	0.26189	0.19926
L-LYSINE	0.74939	-0.41621	0.20055
THIAMINE MONOPHOSPHATE	0.57805	-0.79075	0.20413
L-Glutamine	1.0979	0.13473	0.20714
DAMP	0.68647	-0.54272	0.21127
GUANIDINOACETATE	0.89882	-0.1539	0.21398
D-GLUCOSE-6-PHOSPHATE	1.9087	0.93257	0.23147
GLUTATHIONE	1.0838	0.11606	0.23372
N-ACETYLNEURAMINATE	0.86145	-0.21516	0.23375
ORNITHINE	0.68973	-0.53589	0.2354
URIDINE	0.88715	-0.17276	0.24558
DOCOSAHEXAENOIC ACID	0.80284	-0.31681	0.25435
RIBOFLAVIN	0.61315	-0.70569	0.25457
LAUROYLCARNITINE	1.1035	0.14211	0.26176
HIPPURATE	0.79826	-0.32507	0.26476
4-PYRIDOXATE	0.36891	-1.4386	0.26629
HEPTANOIC ACID	1.0876	0.12119	0.26658
N-ACETYL-DL-METHIONINE	0.71108	-0.49192	0.26893
XANTHINE	0.8117	-0.30098	0.26974
L-ARGININE	0.75104	-0.41304	0.26992
MYO-INOSITOL	0.7761	-0.36568	0.27377
HYPOXANTHINE	0.83691	-0.25685	0.27495
Aspartic acid	0.81095	-0.30232	0.27508
SN-GLYCEROL 3-PHOSPHATE	1.2101	0.27512	0.28954
5-OXO-PROLINE	0.80529	-0.31242	0.30211
GLYCOLATE	1.0895	0.12369	0.30295
ALLANTOIN	0.66414	-0.59043	0.30354
Oxidised Glutathione	0.58871	-0.76437	0.30452
DEOXYCARNITINE	0.90192	-0.14893	0.30583
L-Alanine	1.0402	0.05689	0.31149
TRIGONELLINE	0.83094	-0.26719	0.3141
Glucose	1.1115	0.15247	0.31683
MALTOSE	0.52001	-0.94338	0.31787
D-MANNOSE 6-PHOSPHATE	1.9168	0.93873	0.32182
MANNITOL, D-SORBITOL	0.33159	-1.5925	0.32413
URACIL	0.7618	-0.39252	0.32459
CREATINE	1.0453	0.063918	0.34467
LAURIC ACID	0.77225	-0.37285	0.3451
GALACTITOL	0.90787	-0.13944	0.35162
L-ASPARAGINE	0.89679	-0.15716	0.35399
L-PHENYLALANINE	0.88671	-0.17346	0.35893
CREATINE PHOSPHATE	1.4549	0.54088	0.36094
DIACETYL	1.129	0.17507	0.3625
THYMIDINE	0.79039	-0.33936	0.36508
L-Serine	0.92399	-0.11406	0.3686
L-Argininosuccinic acid	0.49493	-1.0147	0.37
Pyruvate	1.533	0.61633	0.37057
CYTIDINE 5'-DIPHOSPHOCHOLINE	0.8681	-0.20407	0.37386
METHYL BETA-D-GALACTOSIDE	0.89029	-0.16765	0.37722
D-GLUCURONIC ACID	0.65886	-0.60195	0.37796
Acetic Acid	0.75391	-0.40754	0.38439
PALMITATE	1.062	0.086805	0.39775
TAURINE	1.0522	0.073387	0.40062
LEUCINE	0.88543	-0.17555	0.40235
URIDINE-5-MONOPHOSPHATE	0.86345	-0.21181	0.40547
L-THREONINE	1.1465	0.19729	0.4089
D-PANTOTHENIC ACID	0.93169	-0.10207	0.41384
O-SUCCINYL-L-HOMOSERINE	0.89568	-0.15895	0.41485
GLYOXYLIC ACID	0.84809	-0.23771	0.42879
cis-Aconitic acid	0.53718	-0.89653	0.43799
CITRULLINE	0.92958	-0.10535	0.43952
INOSINE 5'-MONOPHOSPHATE	1.095	0.13092	0.44293
S-(5'-ADENOSYL)-L-HOMOCYSTEINE	0.82727	-0.27357	0.45536
RAC-GLYCEROL 1-MYRISTATE	1.1107	0.15143	0.45629
3-(4-HYDROXYPHENYL)LACTATE	0.87351	-0.1951	0.46263
N-ACETYL-L-PHENYLALANINE	0.703	-0.5084	0.46515
5-METHYLCYTOSINE HYDROCLORIDE	0.82954	-0.26962	0.47451
3-METHYLHISTAMINE	1.1416	0.19105	0.47892
Succinic acid	0.87948	-0.18528	0.4862
GLUCONIC ACID	0.83328	-0.26313	0.48788
2-METHYLGLUTARIC ACID	1.1281	0.17386	0.49062
SARCOSINE	1.2484	0.32008	0.49701
THYMIDINE 5'-MONOPHOSPHATE	1.3689	0.45304	0.50396
4-HYDROXYPROLINE	0.88133	-0.18224	0.50558
INOSINE	0.87723	-0.18896	0.5056
3-METHYLADENINE	1.7174	0.78021	0.51237
Oleoylethanolamide	0.90717	-0.14056	0.5168
DIETHANOLAMINE	1.0993	0.13659	0.5192
ALPHA-AMINOADIPATE	0.93498	-0.096994	0.52337
HOMOCYSTEINE	1.263	0.33685	0.54868
PHOSPHOCHOLINE	0.92174	-0.11757	0.55497
Uric acid	0.90024	-0.15162	0.55964
BUTANAL	0.90328	-0.14676	0.56456
CHOLATE	0.67034	-0.57704	0.57558
L-ISOLEUCINE	0.88231	-0.18064	0.57599
Glycerol 2-Phosphate	1.0528	0.074211	0.58143
L-CYSTEIC ACID	1.041	0.058024	0.60078
COENZYME A	1.0759	0.10552	0.60611
D-(+)-RAFFINOSE	1.2651	0.33925	0.62001
ALPHA-KETOGLUTARIC ACID	1.1103	0.15095	0.62763
GUANOSINE	0.90265	-0.14777	0.62891
N-ACETYL-L-ASPARTIC ACID	0.95664	-0.063953	0.63152
CMP	0.90562	-0.14302	0.63421
Glycine	0.9591	-0.06025	0.63641
TRYPTOPHAN	0.92769	-0.10828	0.65547
Palmitoylethanolamide	0.97721	-0.033265	0.66318
S-(5'-ADENOSYL)-L-METHIONINE	0.84777	-0.23825	0.6677
GUANOSINE 5'-DIPHOSPHOGLUCOSE	0.84682	-0.23987	0.67375
GABA	0.90062	-0.15101	0.67431
OPHTHALMIC ACID	0.92963	-0.10527	0.68818
KYNURENINE	1.1157	0.15799	0.69198
L-CYSTATHIONINE	1.2218	0.28906	0.69419
L-PROLINE	0.93884	-0.091055	0.70401
NEPSILON,NEPSILON,NEPSILON-TRIMETHYLLYSINE	1.0994	0.1367	0.71012
OLEATE	0.9425	-0.085439	0.71646
2-HYDROXYBUTYRIC ACID	1.167	0.22275	0.71664
Adenosine cyclic monophosphate(cAMP)	1.095	0.13087	0.71756
L-ANSERINE	1.0497	0.070024	0.72553
GLYCERATE	0.92005	-0.12021	0.72818
HEPTADECANOATE	1.029	0.041186	0.73838
MYRISTIC ACID	1.0434	0.061358	0.75086
DEOXYURIDINE	1.1712	0.22797	0.77305
STEARATE	0.87827	-0.18727	0.77359
ARACHIDIC ACID	0.85639	-0.22366	0.78821
PALMITOLEIC ACID	0.92926	-0.10585	0.79098
L-METHIONINE	0.96315	-0.054167	0.79413
1-AMINOCYCLOPROPANE-1-CARBOXYLATE	1.0417	0.058871	0.79634
L-Lactate	0.97365	-0.038526	0.80611
Adenylosuccinic acid	0.91622	-0.12623	0.81382
FLAVIN ADENINE DINUCLEOTIDE	0.95978	-0.059228	0.81862
ETHANOLAMINE PHOSPHATE	0.95883	-0.06065	0.8235
CARNOSINE	0.97738	-0.03301	0.83239
3-UREIDOPROPIONATE	1.0689	0.096103	0.83413
L-Glutamic acid	0.98786	-0.017617	0.8399
HEXANOATE	1.0183	0.026157	0.85462
NADH	1.0709	0.098861	0.86028
CREATININE	1.0172	0.024587	0.87524
LINOLEATE	0.94687	-0.078765	0.88096
3-HYDROXYBUTANOIC ACID	1.0182	0.025979	0.89226
O-ACETYL-L-CARNITINE	1.0124	0.017779	0.89342
CYTIDINE	0.97935	-0.030102	0.89509
NAD	1.0346	0.049031	0.90624
5-VALEROLACTONE	1.0155	0.022196	0.91268
BUTANOATE	1.0201	0.028764	0.91588
GAMMA-LINOLENIC ACID	0.95808	-0.061784	0.92607
Adenosine monophosphate(AMP)	1.0244	0.034777	0.93706
Fumaric acid	0.98934	-0.015466	0.94139
GUANOSINE 5'-MONOPHOSPHATE	0.96867	-0.045925	0.94201
L-CARNITINE	0.99362	-0.0092386	0.94249
Adenosine	1.0123	0.017662	0.95631
Malic acid	1.0098	0.014106	0.95717
4-IMIDAZOLEACETIC ACID	0.98712	-0.018705	0.96741
BIS(2-ETHYLHEXYL)PHTHALATE	1.0045	0.0064196	0.97865
NONANOATE	1.0026	0.003771	0.9818
N-AMIDINO-L-ASPARTATE	0.99555	-0.0064289	0.98789
URIDINE 5'-DIPHOSPHOGLUCOSE	1.005	0.007179	0.99157
3-(2-HYDROXYPHENYL)PROPANOATE	0.99924	-0.0010997	0.99643
PYRIDOXAL	0.99938	-0.00089689	0.99648

## Sheet: Metabolomics_QFs
Metabolomics analysis of QFs (Del vs WT)
Metabolites	FC	log2(FC)	P value
ALPHA-AMINOADIPATE	1.7351	0.795	0.00037016
GALACTARATE	1.2737	0.349	0.0039124
CREATINE PHOSPHATE	0.49417	-1.0169	0.0061585
L-LYSINE	1.5517	0.63381	0.010373
3-(2-HYDROXYPHENYL)PROPANOATE	1.2394	0.30961	0.01073
Glycerol 2-Phosphate	1.318	0.39838	0.011306
CITRULLINE	1.1242	0.16891	0.018461
2'-DEOXYGUANOSINE 5'-MONOPHOSPHATE	1.9597	0.97064	0.020074
L-Glutamine	1.3972	0.48255	0.021698
CYTOSINE	0.73166	-0.45075	0.029925
5-OXO-PROLINE	1.205	0.26901	0.030456
L-ASPARAGINE	1.2828	0.35931	0.036469
L-Argininosuccinic acid	1.9757	0.98233	0.036846
MYRISTIC ACID	0.7904	-0.33935	0.04595
URIDINE-5-MONOPHOSPHATE	1.1593	0.21331	0.059147
ORNITHINE	1.5951	0.67363	0.059259
5'-METHYLTHIOADENOSINE	1.3017	0.38044	0.059398
Adenosine diphosphate(ADP)	1.4691	0.55495	0.066958
L-ARGININE	1.3119	0.39164	0.066973
4-HYDROXYPROLINE	0.5906	-0.75975	0.080473
L-Serine	1.1661	0.22172	0.0814
N-ACETYL-DL-METHIONINE	0.54361	-0.87937	0.091336
L-PROLINE	1.1903	0.25127	0.095831
OLEATE	0.82987	-0.26904	0.096935
PYRIDOXAL	1.4299	0.51587	0.097047
URACIL	1.9398	0.95593	0.10327
Aspartic acid	1.1853	0.24522	0.10373
(S)-NICOTINE	1.2804	0.35663	0.10671
ETHANOLAMINE PHOSPHATE	1.3071	0.38642	0.11065
NAD	0.4713	-1.0853	0.11729
L-CYSTINE	2.3323	1.2218	0.11902
OXALIC ACID	0.83558	-0.25915	0.12215
2-DEOXY-D-GLUCOSE	0.92378	-0.11438	0.13342
L-RHAMNOSE	0.87518	-0.19234	0.13705
GALACTITOL	0.79857	-0.32452	0.14374
LL-2,6-DIAMINOHEPTANEDIOATE	1.3944	0.47964	0.14411
D-RIBOSE 5-PHOSPHATE	1.1573	0.21075	0.14651
Pyruvate	0.52248	-0.93656	0.15242
PALMITOLEIC ACID	1.402	0.48744	0.16412
MYO-INOSITOL	1.1181	0.161	0.16452
INOSINE 5'-MONOPHOSPHATE	0.9617	-0.056336	0.16796
Adenosine	2.0103	1.0074	0.16985
GUANOSINE 5'-DIPHOSPHOGLUCOSE	0.8642	-0.21057	0.17111
N(PAI)-METHYL-L-HISTIDINE	0.86259	-0.21325	0.17402
3-HYDROXYBUTANOIC ACID	1.2496	0.32145	0.17615
GLUTARIC ACID	1.4302	0.51623	0.17961
Adenine	1.7878	0.83821	0.20137
Adenosine monophosphate(AMP)	1.8285	0.87063	0.20201
N-ACETYL-L-LEUCINE	0.63653	-0.65171	0.20784
Adenylosuccinic acid	2.3833	1.2529	0.20913
HEPTADECANOATE	0.78642	-0.34663	0.21015
GABA	1.359	0.44258	0.21877
RIBOFLAVIN	1.642	0.71542	0.22522
Acetic Acid	1.4672	0.55302	0.23609
cis-Aconitic acid	1.1805	0.23942	0.25427
PALMITATE	0.79131	-0.33769	0.25969
Malic acid	1.297	0.37522	0.26057
Fumaric acid	1.33	0.4114	0.2686
NADP	1.227	0.2951	0.27435
4-METHYL-2-OXO-PENTANOIC ACID	0.67604	-0.56481	0.27924
METHYL-2-OXOVALERIC ACID	0.67604	-0.56481	0.27924
MANNITOL, D-SORBITOL	0.37384	-1.4195	0.28287
NEPSILON,NEPSILON,NEPSILON-TRIMETHYLLYSINE	1.2325	0.30164	0.28857
L-Alanine	1.0555	0.077989	0.28965
N-ACETYLNEURAMINATE	1.4806	0.56618	0.29158
L-PIPECOLIC ACID	1.2216	0.28879	0.29687
DEOXYCYTIDINE	0.82623	-0.27538	0.29919
L-Glutamic acid	1.3045	0.38352	0.30472
METHYL JASMONATE	1.1943	0.25617	0.3057
URIDINE 5'-DIPHOSPHOGLUCOSE	1.5254	0.60916	0.30626
MEVALOLACTONE	1.2365	0.30626	0.30756
N-AMIDINO-L-ASPARTATE	3.1104	1.6371	0.31005
INDOLE-3-ETHANOL	1.1046	0.14349	0.31686
XANTHOSINE 5'-MONOPHOSPHATE	1.1509	0.20281	0.31761
N6-(DELTA2-ISOPENTENYL)-ADENINE	1.0953	0.13133	0.318
GUANOSINE 5'-DIPHOSPHATE	1.1934	0.25507	0.31953
BUTANAL	1.4315	0.51749	0.3197
PENTANOATE	1.2187	0.28531	0.32247
FLAVIN ADENINE DINUCLEOTIDE	1.4297	0.51569	0.32284
XANTHINE	1.1552	0.2082	0.32574
Glycine	1.1558	0.20889	0.32747
METHYLMALONATE	0.83018	-0.2685	0.32939
CORTISONE	1.1875	0.24798	0.33072
GUANOSINE 5'-MONOPHOSPHATE	2.1023	1.072	0.34068
N-ACETYL-L-ASPARTIC ACID	1.2639	0.33784	0.35247
MALONATE	1.1701	0.22664	0.36272
S-(5'-ADENOSYL)-L-METHIONINE	1.1933	0.25491	0.36704
HYPOTAURINE	1.174	0.23149	0.37182
D-PANTOTHENIC ACID	1.1813	0.24041	0.37541
N-ACETYL-DL-GLUTAMIC ACID	1.2912	0.36872	0.38302
GUANINE	4.371	2.128	0.38644
GLYCOLATE	0.96682	-0.04868	0.39048
2-METHYLGLUTARIC ACID	1.3546	0.43783	0.40325
TRIGONELLINE	1.1932	0.25484	0.4132
ALLANTOIN	1.1437	0.19369	0.41521
DEOXYCARNITINE	1.0846	0.11713	0.4202
SARCOSINE	1.1832	0.24271	0.42056
N-ACETYL-L-PHENYLALANINE	0.80015	-0.32166	0.4243
GLYCERATE	0.8725	-0.19678	0.42749
HIPPURATE	1.2884	0.36555	0.43024
MALEIC ACID	1.0719	0.10012	0.4466
PHOSPHOCHOLINE	1.1345	0.18203	0.44882
ALPHA-KETOGLUTARIC ACID	1.1296	0.17584	0.46331
GLYOXYLIC ACID	1.2332	0.30235	0.46921
N-ACETYL-L-CYSTEINE	1.2241	0.29178	0.47823
BUTANOATE	1.2893	0.3666	0.47865
CARNOSINE	0.88423	-0.1775	0.49914
PROPIONATE	1.3858	0.47068	0.50474
Nicotinamide(NAM)	0.94332	-0.084181	0.52844
S-(5'-ADENOSYL)-L-HOMOCYSTEINE	0.84305	-0.24631	0.53556
GUANOSINE	1.6386	0.71249	0.54253
N-ACETYL-DL-SERINE	0.8974	-0.15617	0.54449
L-CYSTATHIONINE	1.2655	0.33974	0.54862
L-THREONINE	1.1251	0.17003	0.55277
LEUCINE	0.95993	-0.058999	0.56178
NONANOATE	0.92127	-0.11831	0.56327
Succinic acid	1.1646	0.2198	0.5807
L-CYSTEIC ACID	0.98165	-0.026723	0.5857
THIAMINE MONOPHOSPHATE	1.2122	0.27764	0.58681
Glycerol 3-Phosphate	0.65937	-0.60085	0.59006
2-HYDROXYBUTYRIC ACID	0.88024	-0.18403	0.60135
L-CARNITINE	1.0639	0.089371	0.60548
OCTANOATE	1.0783	0.10875	0.61964
LAURIC ACID	0.93836	-0.091782	0.63628
D-GLUCOSE-6-PHOSPHATE	0.84884	-0.23643	0.64219
URIDINE 5'-DIPHOSPHOGLUCURONIC ACID	0.80091	-0.32028	0.64619
D-GLUCOSAMINE 6-PHOSPHATE	1.06	0.084004	0.65424
LAUROYLCARNITINE	1.0753	0.10477	0.65556
TRYPTOPHAN	1.0601	0.084266	0.66085
LINOLEATE	0.74928	-0.41643	0.66566
HEXANOATE	1.1915	0.25278	0.68427
L-PHENYLALANINE	1.0357	0.050617	0.68733
L-METHIONINE	1.0382	0.054048	0.69746
Uric acid	1.2345	0.30397	0.70129
CMP	0.95277	-0.069804	0.708
Oxidised Glutathione	0.92215	-0.11693	0.70882
URIDINE	0.93312	-0.099866	0.71084
4-IMIDAZOLEACETIC ACID	1.0575	0.08071	0.72126
DECANOATE	1.0341	0.048411	0.72278
CYTIDINE	0.89994	-0.1521	0.72634
4-GUANIDINOBUTANOATE	0.95593	-0.065022	0.73956
3-(4-HYDROXYPHENYL)LACTATE	0.91171	-0.13336	0.75299
L-TYROSINE	0.86926	-0.20214	0.76302
GUANIDINOACETATE	1.0743	0.10346	0.76735
MALTOSE	0.94938	-0.074948	0.79198
CYTIDINE 5'-DIPHOSPHOCHOLINE	1.0399	0.056477	0.7947
INOSINE	0.96446	-0.052214	0.79587
INDOXYL SULFATE	1.0545	0.076551	0.80112
BIS(2-ETHYLHEXYL)PHTHALATE	0.91525	-0.12777	0.80671
HYPOXANTHINE	1.0389	0.05505	0.81617
TAURINE	1.0084	0.012049	0.82637
PURINE	0.90372	-0.14605	0.83534
L-ANSERINE	0.97073	-0.042858	0.84163
N-ALPHA-ACETYL-L-ASPARAGINE	1.0316	0.044938	0.84943
O-ACETYL-L-CARNITINE	1.0108	0.015445	0.86312
D-MANNOSE 6-PHOSPHATE	1.0296	0.042114	0.87103
CREATININE	1.0049	0.0071141	0.89664
AMINOISOBUTANOATE	0.97398	-0.03804	0.90359
CITRAMALATE	0.96807	-0.046818	0.90516
3-UREIDOPROPIONATE	1.0403	0.057003	0.90699
BETAINE	1.0124	0.017848	0.91279
3-HYDROXY-3-METHYLGLUTARATE	0.9824	-0.025617	0.91793
ITACONATE	0.98046	-0.028472	0.93525
O-SUCCINYL-L-HOMOSERINE	0.93023	-0.10433	0.93635
DIETHANOLAMINE	1.0097	0.013953	0.93889
VALINE	1.006	0.0085691	0.95278
HEPTANOIC ACID	1.0144	0.02068	0.95696
L-ISOLEUCINE	1.0054	0.0077577	0.96896
L-Lactate	1.0038	0.0054029	0.97131
CREATINE	1.0022	0.0031932	0.97443
DIACETYL	1.0072	0.010367	0.97455
GLUTATHIONE	0.99872	-0.0018519	0.9856
THYMIDINE	1.0081	0.011699	0.98635
FORMYL-L-METHIONYL PEPTIDE	0.99804	-0.002827	0.98771

## Sheet: Metabolomics_Pathway_EOMs_UP
Pathway enrichment analysis of elevated metabolites in Deletor EOMs
Pathways	Total	Expected	Hits	Raw p	-LOG10(p)	Holm adjust	FDR	Impact
Glycolysis / Gluconeogenesis	26	0.70452	5	0.0004948	3.3056	0.041563	0.041563	0.11434
Glycine, serine and threonine metabolism	33	0.89419	5	0.0015507	2.8095	0.12871	0.065128	0.09293
Pyrimidine metabolism	39	1.0568	5	0.0033343	2.477	0.27341	0.093359	0.20752
Alanine, aspartate and glutamate metabolism	28	0.75871	4	0.0059505	2.2254	0.48199	0.10591	0.16186
Butanoate metabolism	15	0.40645	3	0.0067129	2.1731	0.53703	0.10591	0
Fatty acid biosynthesis	47	1.2735	5	0.0075646	2.1212	0.59761	0.10591	0.01473
D-Glutamine and D-glutamate metabolism	6	0.16258	2	0.010038	1.9984	0.78294	0.10618	0
Cysteine and methionine metabolism	33	0.89419	4	0.010779	1.9674	0.82995	0.10618	0.31672
Starch and sucrose metabolism	18	0.48774	3	0.011376	1.944	0.86457	0.10618	0.16286
Amino sugar and nucleotide sugar metabolism	37	1.0026	4	0.016083	1.7936	1	0.1351	0.26464
Taurine and hypotaurine metabolism	8	0.21677	2	0.018102	1.7423	1	0.13823	0.42857
Galactose metabolism	27	0.73161	3	0.034437	1.463	1	0.24106	0.04411
Arginine biosynthesis	14	0.37935	2	0.05309	1.275	1	0.31918	0
Glyoxylate and dicarboxylate metabolism	32	0.8671	3	0.053197	1.2741	1	0.31918	0.07937
Glycerolipid metabolism	16	0.43355	2	0.06767	1.1696	1	0.37895	0.04361
Arginine and proline metabolism	38	1.0297	3	0.080951	1.0918	1	0.40058	0.01212
Pentose and glucuronate interconversions	18	0.48774	2	0.083408	1.0788	1	0.40058	0.07812
Pantothenate and CoA biosynthesis	19	0.51484	2	0.091662	1.0378	1	0.40058	0.20357
Purine metabolism	65	1.7613	4	0.095628	1.0194	1	0.40058	0.19818
Citrate cycle (TCA cycle)	20	0.54194	2	0.10015	0.99937	1	0.40058	0.1049
Fructose and mannose metabolism	20	0.54194	2	0.10015	0.99937	1	0.40058	0.16046
beta-Alanine metabolism	21	0.56903	2	0.10884	0.9632	1	0.41558	0.10448
Synthesis and degradation of ketone bodies	5	0.13548	1	0.12849	0.89111	1	0.46929	0
Aminoacyl-tRNA biosynthesis	48	1.3006	3	0.13811	0.85977	1	0.48339	0
Nitrogen metabolism	6	0.16258	1	0.15219	0.81762	1	0.51135	0
Ascorbate and aldarate metabolism	8	0.21677	1	0.1977	0.704	1	0.61506	0
Valine, leucine and isoleucine biosynthesis	8	0.21677	1	0.1977	0.704	1	0.61506	0
Glycerophospholipid metabolism	36	0.97548	2	0.25483	0.59375	1	0.76449	0.09989
Fatty acid degradation	39	1.0568	2	0.28551	0.54438	1	0.82698	0.12404
Nicotinate and nicotinamide metabolism	15	0.40645	1	0.33897	0.46984	1	0.94912	0.23465
Histidine metabolism	16	0.43355	1	0.35706	0.44726	1	0.96751	0.04918
Selenocompound metabolism	20	0.54194	1	0.4247	0.37192	1	1	0
Pentose phosphate pathway	22	0.59613	1	0.45586	0.34117	1	1	0.02269
Pyruvate metabolism	22	0.59613	1	0.45586	0.34117	1	1	0.20684
Propanoate metabolism	23	0.62323	1	0.47081	0.32715	1	1	0
Glutathione metabolism	28	0.75871	1	0.53978	0.26778	1	1	0.25596
Inositol phosphate metabolism	30	0.8129	1	0.56484	0.24808	1	1	0
Biosynthesis of unsaturated fatty acids	36	0.97548	1	0.63228	0.19909	1	1	0
Fatty acid elongation	39	1.0568	1	0.66206	0.1791	1	1	0
Tryptophan metabolism	41	1.111	1	0.6806	0.16711	1	1	0.09417
Tyrosine metabolism	42	1.1381	1	0.68949	0.16147	1	1	0
Primary bile acid biosynthesis	46	1.2465	1	0.72269	0.14105	1	1	0.00758

## Sheet: Metabolomics_Pathway_EOMs_DOWN
Pathway enrichment analysis of decreased metabolites in Deletor EOMs
Pathways	Total	Expected	Hits	Raw p	-LOG10(p)	Holm adjust	FDR	Impact
Aminoacyl-tRNA biosynthesis	48	2.5703	15	6.3484e-09	8.1973	5.3327e-07	5.3327e-07	0.16667
Arginine biosynthesis	14	0.74968	7	2.4885e-06	5.6041	0.00020654	0.00010452	0.59898
Alanine, aspartate and glutamate metabolism	28	1.4994	9	7.0475e-06	5.152	0.0005779	0.00019733	0.63942
Arginine and proline metabolism	38	2.0348	10	1.5583e-05	4.8073	0.0012622	0.00032725	0.44059
Glyoxylate and dicarboxylate metabolism	32	1.7135	7	0.0011072	2.9558	0.088572	0.0186	0.52646
Cysteine and methionine metabolism	33	1.7671	7	0.001345	2.8713	0.10626	0.01883	0.22649
Pantothenate and CoA biosynthesis	19	1.0174	5	0.0025046	2.6013	0.19536	0.030055	0.02857
Purine metabolism	65	3.4806	9	0.0063444	2.1976	0.48852	0.057303	0.11215
Glycine, serine and threonine metabolism	33	1.7671	6	0.0067859	2.1684	0.51573	0.057303	0.56352
Valine, leucine and isoleucine biosynthesis	8	0.42839	3	0.0068218	2.1661	0.51573	0.057303	0
Histidine metabolism	16	0.85677	4	0.0084913	2.071	0.62835	0.064842	0.09016
Biosynthesis of unsaturated fatty acids	36	1.9277	6	0.010488	1.9793	0.76563	0.073417	0
Phenylalanine metabolism	10	0.53548	3	0.01352	1.869	0.97342	0.078291	0.35714
Glutathione metabolism	28	1.4994	5	0.014463	1.8397	1	0.078291	0.19292
Pyrimidine metabolism	39	2.0884	6	0.015444	1.8112	1	0.078291	0.18679
Riboflavin metabolism	4	0.21419	2	0.015845	1.8001	1	0.078291	0.5
Phenylalanine, tyrosine and tryptophan biosynthesis	4	0.21419	2	0.015845	1.8001	1	0.078291	1
beta-Alanine metabolism	21	1.1245	4	0.022757	1.6429	1	0.1062	0.11194
Butanoate metabolism	15	0.80323	3	0.04224	1.3743	1	0.18674	0.03175
Ascorbate and aldarate metabolism	8	0.42839	2	0.064285	1.1919	1	0.27	0.5
Vitamin B6 metabolism	9	0.48194	2	0.079841	1.0978	1	0.31936	0.4902
Citrate cycle (TCA cycle)	20	1.071	3	0.087424	1.0584	1	0.3338	0.11257
Pyruvate metabolism	22	1.1781	3	0.10949	0.96062	1	0.39988	0.06065
Lysine degradation	25	1.3387	3	0.1461	0.83536	1	0.51134	0.14554
Valine, leucine and isoleucine degradation	40	2.1419	4	0.16236	0.78951	1	0.54554	0.02264
Nicotinate and nicotinamide metabolism	15	0.80323	2	0.18983	0.72164	1	0.61329	0
Linoleic acid metabolism	5	0.26774	1	0.24084	0.61827	1	0.74928	1
Nitrogen metabolism	6	0.32129	1	0.28162	0.55033	1	0.81574	0
D-Glutamine and D-glutamate metabolism	6	0.32129	1	0.28162	0.55033	1	0.81574	0.5
Glycerophospholipid metabolism	36	1.9277	3	0.30273	0.51894	1	0.84063	0.05285
Sphingolipid metabolism	21	1.1245	2	0.3113	0.50682	1	0.84063	0.0142
Thiamine metabolism	7	0.37484	1	0.32024	0.49452	1	0.84063	0
Pentose phosphate pathway	22	1.1781	2	0.33148	0.47954	1	0.84377	0.04712
Taurine and hypotaurine metabolism	8	0.42839	1	0.35681	0.44757	1	0.88152	0.28571
Ubiquinone and other terpenoid-quinone biosynthesis	9	0.48194	1	0.39143	0.40735	1	0.93942	0
Glycolysis / Gluconeogenesis	26	1.3923	2	0.41023	0.38698	1	0.94887	0.02906
Biotin metabolism	10	0.53548	1	0.42421	0.37242	1	0.94887	0
Galactose metabolism	27	1.4458	2	0.42925	0.36729	1	0.94887	0
Porphyrin and chlorophyll metabolism	30	1.6065	2	0.48432	0.31487	1	1	0
Inositol phosphate metabolism	30	1.6065	2	0.48432	0.31487	1	1	0.12939
Glycerolipid metabolism	16	0.85677	1	0.58728	0.23116	1	1	0.09346
Pentose and glucuronate interconversions	18	0.96387	1	0.63074	0.20015	1	1	0.125
Tyrosine metabolism	42	2.249	2	0.66935	0.17435	1	1	0.16435
Primary bile acid biosynthesis	46	2.4632	2	0.71802	0.14386	1	1	0.00758
Propanoate metabolism	23	1.2316	1	0.72061	0.1423	1	1	0
Phosphatidylinositol signaling system	28	1.4994	1	0.7888	0.10303	1	1	0.03736
Amino sugar and nucleotide sugar metabolism	37	1.9813	1	0.87268	0.059147	1	1	0.02186
Tryptophan metabolism	41	2.1955	1	0.89842	0.046519	1	1	0.14305
Fatty acid biosynthesis	47	2.5168	1	0.9277	0.032592	1	1	0

## Sheet: Metabolomics_Pathway_QFs_UP
Pathway enrichment analysis of elevated metabolites in Deletor QFs
Pathways	Total	Expected	Hits	Raw p	-LOG10(p)	Holm adjust	FDR	Impact
Arginine biosynthesis	14	0.72258	10	6.4974e-11	10.187	5.4578e-09	5.4578e-09	0.59898
Alanine, aspartate and glutamate metabolism	28	1.4452	13	1.3926e-10	9.8562	1.1559e-08	5.8489e-09	0.80128
Aminoacyl-tRNA biosynthesis	48	2.4774	16	3.4042e-10	9.468	2.7915e-08	9.5318e-09	0.16667
Purine metabolism	65	3.3548	13	1.2993e-05	4.8863	0.0010524	0.00027285	0.16065
Glycine, serine and threonine metabolism	33	1.7032	9	2.3245e-05	4.6337	0.0018596	0.00039052	0.63225
Butanoate metabolism	15	0.77419	6	5.4084e-05	4.2669	0.0042727	0.00075718	0.03175
Arginine and proline metabolism	38	1.9613	9	7.9456e-05	4.0999	0.0061976	0.00095348	0.39172
Glyoxylate and dicarboxylate metabolism	32	1.6516	7	0.00088508	3.053	0.068151	0.0092934	0.44709
Pantothenate and CoA biosynthesis	19	0.98065	5	0.0021226	2.6731	0.16132	0.019811	0.03571
D-Glutamine and D-glutamate metabolism	6	0.30968	3	0.0023671	2.6258	0.17754	0.019884	0.5
Cysteine and methionine metabolism	33	1.7032	6	0.0056567	2.2474	0.4186	0.043021	0.37844
Valine, leucine and isoleucine biosynthesis	8	0.4129	3	0.0061459	2.2114	0.44865	0.043021	0
Riboflavin metabolism	4	0.20645	2	0.014752	1.8311	1	0.095324	0.5
Citrate cycle (TCA cycle)	20	1.0323	4	0.016938	1.7711	1	0.10163	0.17113
Nitrogen metabolism	6	0.30968	2	0.034468	1.4626	1	0.19091	0
Lysine degradation	25	1.2903	4	0.036364	1.4393	1	0.19091	0.14554
Histidine metabolism	16	0.82581	3	0.045594	1.3411	1	0.22529	0
Glutathione metabolism	28	1.4452	4	0.052378	1.2808	1	0.24443	0.11019
Ascorbate and aldarate metabolism	8	0.4129	2	0.060165	1.2207	1	0.25269	0
Taurine and hypotaurine metabolism	8	0.4129	2	0.060165	1.2207	1	0.25269	0.71428
beta-Alanine metabolism	21	1.0839	3	0.090122	1.0452	1	0.34543	0.10448
Phenylalanine metabolism	10	0.51613	2	0.090469	1.0435	1	0.34543	0.35714
Pyruvate metabolism	22	1.1355	3	0.10062	0.99732	1	0.36748	0.06065
Amino sugar and nucleotide sugar metabolism	37	1.9097	4	0.11952	0.92257	1	0.41831	0.22912
Pyrimidine metabolism	39	2.0129	4	0.13793	0.86033	1	0.46345	0.14734
Nicotinate and nicotinamide metabolism	15	0.77419	2	0.1792	0.74667	1	0.57894	0
Phenylalanine, tyrosine and tryptophan biosynthesis	4	0.20645	1	0.19118	0.71855	1	0.59479	0.5
Synthesis and degradation of ketone bodies	5	0.25806	1	0.23304	0.63258	1	0.69911	0
Glycerophospholipid metabolism	36	1.8581	3	0.28324	0.54785	1	0.82041	0.05285
Sphingolipid metabolism	21	1.0839	2	0.29589	0.52888	1	0.82848	0.0142
Thiamine metabolism	7	0.36129	1	0.31043	0.50804	1	0.84117	0
Propanoate metabolism	23	1.1871	2	0.33482	0.47518	1	0.87891	0
Vitamin B6 metabolism	9	0.46452	1	0.3801	0.4201	1	0.962	0.4902
Glycolysis / Gluconeogenesis	26	1.3419	2	0.392	0.40672	1	0.962	0.02906
Galactose metabolism	27	1.3935	2	0.41059	0.38659	1	0.962	0.00228
Biotin metabolism	10	0.51613	1	0.41228	0.3848	1	0.962	0
Fatty acid biosynthesis	47	2.4258	3	0.44148	0.35509	1	1	0
Porphyrin and chlorophyll metabolism	30	1.5484	2	0.46466	0.33286	1	1	0
Starch and sucrose metabolism	18	0.92903	1	0.61683	0.20983	1	1	0.00974
Pentose and glucuronate interconversions	18	0.92903	1	0.61683	0.20983	1	1	0.07812
Valine, leucine and isoleucine degradation	40	2.0645	2	0.62212	0.20613	1	1	0
Selenocompound metabolism	20	1.0323	1	0.65582	0.18322	1	1	0
Fructose and mannose metabolism	20	1.0323	1	0.65582	0.18322	1	1	0.15735
Pentose phosphate pathway	22	1.1355	1	0.69088	0.1606	1	1	0.17347
Primary bile acid biosynthesis	46	2.3742	2	0.69841	0.15589	1	1	0.01516
Phosphatidylinositol signaling system	28	1.4452	1	0.77625	0.11	1	1	0.03736
Inositol phosphate metabolism	30	1.5484	1	0.79916	0.097366	1	1	0.12939
Tryptophan metabolism	41	2.1161	1	0.88942	0.050893	1	1	0.14305
Tyrosine metabolism	42	2.1677	1	0.89528	0.04804	1	1	0.02463
Steroid hormone biosynthesis	85	4.3871	1	0.99029	0.0042376	1	1	0.01032

## Sheet: Metabolomics_Pathway_QFs_DOWN
Pathway enrichment analysis of decreased metabolites in Deletor QFs
Pathways	Total	Expected	Hits	Raw p	-LOG10(p)	Holm adjust	FDR	Impact
Histidine metabolism	16	0.32	3	0.0034037	2.4681	0.28591	0.18499	0.13934
Arginine and proline metabolism	38	0.76	4	0.0060127	2.2209	0.49906	0.18499	0.06099
Pyrimidine metabolism	39	0.78	4	0.0066066	2.18	0.54174	0.18499	0.03208
Glyoxylate and dicarboxylate metabolism	32	0.64	3	0.024275	1.6148	1	0.44259	0.15874
Cysteine and methionine metabolism	33	0.66	3	0.026344	1.5793	1	0.44259	0.02659
Biosynthesis of unsaturated fatty acids	36	0.72	3	0.033111	1.48	1	0.46355	0
Glycerolipid metabolism	16	0.32	2	0.039033	1.4086	1	0.46839	0.13707
beta-Alanine metabolism	21	0.42	2	0.064222	1.1923	1	0.60556	0.05597
Fatty acid biosynthesis	47	0.94	3	0.064882	1.1879	1	0.60556	0.01473
Phenylalanine, tyrosine and tryptophan biosynthesis	4	0.08	1	0.077705	1.1096	1	0.65272	0.5
Linoleic acid metabolism	5	0.1	1	0.096198	1.0168	1	0.73461	1
Glycine, serine and threonine metabolism	33	0.66	2	0.13948	0.85549	1	0.83749	0.0242
Valine, leucine and isoleucine biosynthesis	8	0.16	1	0.14955	0.82521	1	0.83749	0
Taurine and hypotaurine metabolism	8	0.16	1	0.14955	0.82521	1	0.83749	0
Ascorbate and aldarate metabolism	8	0.16	1	0.14955	0.82521	1	0.83749	0.5
Ubiquinone and other terpenoid-quinone biosynthesis	9	0.18	1	0.16665	0.7782	1	0.87491	0
Phenylalanine metabolism	10	0.2	1	0.18341	0.73657	1	0.88382	0
Valine, leucine and isoleucine degradation	40	0.8	2	0.18939	0.72264	1	0.88382	0.02264
Tyrosine metabolism	42	0.84	2	0.20411	0.69013	1	0.90239	0.13972
Aminoacyl-tRNA biosynthesis	48	0.96	2	0.24898	0.60383	1	1	0
Nicotinate and nicotinamide metabolism	15	0.3	1	0.26246	0.58094	1	1	0.23465
Pentose and glucuronate interconversions	18	0.36	1	0.30627	0.51389	1	1	0.125
Citrate cycle (TCA cycle)	20	0.4	1	0.33407	0.47616	1	1	0.04634
Pentose phosphate pathway	22	0.44	1	0.36079	0.44274	1	1	0
Pyruvate metabolism	22	0.44	1	0.36079	0.44274	1	1	0.20684
Propanoate metabolism	23	0.46	1	0.37376	0.4274	1	1	0
Purine metabolism	65	1.3	2	0.37638	0.42438	1	1	0.13511
Glycolysis / Gluconeogenesis	26	0.52	1	0.41116	0.38599	1	1	0.10044
Galactose metabolism	27	0.54	1	0.42314	0.37352	1	1	0
Alanine, aspartate and glutamate metabolism	28	0.56	1	0.43488	0.36163	1	1	0
Glutathione metabolism	28	0.56	1	0.43488	0.36163	1	1	0.25596
Glycerophospholipid metabolism	36	0.72	1	0.52084	0.28329	1	1	0.08093
Amino sugar and nucleotide sugar metabolism	37	0.74	1	0.53065	0.27519	1	1	0.01991
Fatty acid elongation	39	0.78	1	0.54969	0.25988	1	1	0
Fatty acid degradation	39	0.78	1	0.54969	0.25988	1	1	0
